# Supplementary material for: N-(3,5-Dimeth­oxy­phen­yl)benzamide
Source: Acta Crystallogr Sect E Struct Rep Online. 2011 Jun 11;67(Pt 7):o1596. doi: 10.1107/S1600536811019350 (PMC3152108; doi:10.1107/S1600536811019350)
Supplement: Supplementary file 2 [file e-67-o1596-Isup2.hkl]

# 
# h,k,l, Fc-squared, Fo-squared, sigma(Fo-squared) and status flag 
# 
data_I
_shelx_title ' B in P2(1)/c' 
_shelx_refln_list_code          4 
_shelx_F_calc_maximum      174.50 
_exptl_crystal_F_000       544.00 
_reflns_d_resolution_high  0.8296 
 
loop_ 
 _symmetry_equiv_pos_as_xyz 
 'x, y, z' 
 '-x, y+1/2, -z+1/2' 
 '-x, -y, -z' 
 'x, -y-1/2, z-1/2' 
 
_cell_length_a     8.0390 
_cell_length_b    20.0030 
_cell_length_c     9.2710 
_cell_angle_alpha  90.000 
_cell_angle_beta  111.390 
_cell_angle_gamma  90.000 
 
_shelx_F_squared_multiplier     1.000 
 
loop_ 
 _refln_index_h 
 _refln_index_k 
 _refln_index_l 
 _refln_F_squared_calc 
 _refln_F_squared_meas 
 _refln_F_squared_sigma 
 _refln_observed_status 
   1   0   0     2914.97     2530.31     36.92 o 
   2   0   0      564.97      441.46      5.11 o 
   3   0   0       59.42       55.78      2.64 o 
   4   0   0       30.69       27.88      2.53 o 
   5   0   0      470.11      424.75      8.68 o 
   6   0   0        0.00        0.87      2.67 o 
   7   0   0        0.00        1.71      3.18 o 
   8   0   0        0.02       -1.52      3.54 o 
   9   0   0        0.57        0.60      4.52 o 
   1   1   0     2801.11     2513.75     37.94 o 
   2   1   0      570.08      500.82      5.47 o 
   3   1   0      316.18      309.96      5.37 o 
   4   1   0        1.82        2.75      1.71 o 
   5   1   0       92.11       89.87      4.63 o 
   6   1   0       23.94       20.58      3.21 o 
   7   1   0        0.01        2.99      3.02 o 
   8   1   0        1.15        3.32      3.84 o 
   9   1   0        7.66        2.72      5.17 o 
   0   2   0      617.02      512.02     13.68 o 
   1   2   0       82.28       72.28      1.78 o 
   2   2   0     8746.54     8503.08    102.56 o 
   3   2   0       81.88       74.43      2.84 o 
   4   2   0       24.53       18.73      2.45 o 
   5   2   0        4.38        5.01      2.31 o 
   6   2   0        4.79        9.74      2.83 o 
   7   2   0       12.38       15.49      3.54 o 
   8   2   0        3.38        5.91      3.51 o 
   1   3   0      992.65     1054.81      6.71 o 
   2   3   0     1787.49     1709.43     10.60 o 
   3   3   0      563.88      593.43      7.52 o 
   4   3   0      507.08      508.10      8.29 o 
   5   3   0        0.76        5.52      1.93 o 
   6   3   0       91.15       95.24      5.18 o 
   7   3   0        0.56       -1.52      3.59 o 
   8   3   0        2.00        8.55      3.95 o 
   0   4   0      502.99      514.98      4.65 o 
   1   4   0     2434.83     2364.44     46.65 o 
   2   4   0      335.16      293.69      4.70 o 
   3   4   0      211.52      202.38      4.73 o 
   4   4   0        3.76        7.65      2.20 o 
   5   4   0      119.93      125.72      4.99 o 
   6   4   0       74.88       81.28      5.12 o 
   7   4   0       45.07       44.87      4.76 o 
   8   4   0        4.15        2.88      4.49 o 
   1   5   0      233.93      229.89      3.92 o 
   2   5   0      873.19      871.89      8.34 o 
   3   5   0      322.99      356.98      6.38 o 
   4   5   0        1.42        3.54      2.20 o 
   5   5   0       41.78       43.54      3.70 o 
   6   5   0       42.68       44.05      4.17 o 
   7   5   0        0.11        3.13      3.35 o 
   8   5   0       86.93       95.11      6.81 o 
   0   6   0      181.18      146.77      3.20 o 
   1   6   0       20.06       16.94      1.72 o 
   2   6   0      525.20      470.98      6.58 o 
   3   6   0      289.17      297.31      5.99 o 
   4   6   0        9.68        7.02      2.26 o 
   5   6   0      205.59      205.36      6.55 o 
   6   6   0        0.03       -3.35      3.35 o 
   7   6   0       78.89       84.59      6.05 o 
   8   6   0       37.52       48.29      5.85 o 
   1   7   0      132.12      134.83      3.52 o 
   2   7   0       65.23       73.72      3.22 o 
   3   7   0       34.82       29.38      2.86 o 
   4   7   0      230.76      257.43      6.64 o 
   5   7   0       23.08       16.12      3.57 o 
   6   7   0       92.35       97.77      5.69 o 
   7   7   0        2.71        6.07      4.27 o 
   8   7   0        0.00       -4.11      4.11 o 
   0   8   0       50.42       58.77      2.64 o 
   1   8   0        5.88       11.08      1.69 o 
   2   8   0     1049.25     1199.33     11.33 o 
   3   8   0      454.61      467.60      7.95 o 
   4   8   0      143.42      145.43      5.51 o 
   5   8   0      309.42      298.42      8.22 o 
   6   8   0       57.81       54.33      5.39 o 
   7   8   0       33.66       35.85      5.36 o 
   8   8   0        1.57        5.61      4.19 o 
   1   9   0      100.41      128.33      3.93 o 
   2   9   0      399.70      455.03      7.62 o 
   3   9   0     1200.63     1197.58     13.17 o 
   4   9   0      105.89      103.37      4.66 o 
   5   9   0       97.90      108.27      5.56 o 
   6   9   0      103.08      104.89      6.70 o 
   7   9   0       18.91       20.39      5.06 o 
   8   9   0       43.61       43.91      5.42 o 
   0  10   0      233.94      252.65      5.55 o 
   1  10   0      131.80      139.78      4.50 o 
   2  10   0        7.34       10.29      2.61 o 
   3  10   0        6.92       12.22      2.72 o 
   4  10   0       20.31       20.09      3.32 o 
   5  10   0       11.91        8.11      3.78 o 
   6  10   0      344.15      353.90     10.13 o 
   7  10   0       62.47       71.37      6.48 o 
   8  10   0        0.15        5.01      4.25 o 
   1  11   0      243.07      242.29      5.96 o 
   2  11   0      169.36      192.17      5.57 o 
   3  11   0       19.16       17.42      2.89 o 
   4  11   0       10.24        7.97      2.89 o 
   5  11   0      360.89      383.03      9.75 o 
   6  11   0       34.58       48.32      5.09 o 
   7  11   0        3.33       -3.13      4.79 o 
   8  11   0        1.59        6.64      4.44 o 
   0  12   0      896.84      824.88     10.82 o 
   1  12   0       51.08       40.44      3.40 o 
   2  12   0       34.28       36.35      2.86 o 
   3  12   0        0.59       -2.80      2.80 o 
   4  12   0      444.29      426.89      9.88 o 
   5  12   0       43.74       40.30      4.79 o 
   6  12   0        5.09       12.38      4.08 o 
   7  12   0       26.72       20.80      5.44 o 
   1  13   0        0.03        3.08      2.20 o 
   2  13   0       45.59       44.60      3.57 o 
   3  13   0      338.68      318.42      8.25 o 
   4  13   0        2.40        0.19      3.08 o 
   5  13   0        4.53        5.74      3.73 o 
   6  13   0        4.21        3.89      3.84 o 
   7  13   0       21.86       29.10      5.04 o 
   0  14   0     1049.73     1001.73     13.39 o 
   1  14   0        3.58        3.35      2.67 o 
   2  14   0      219.48      208.69      6.85 o 
   3  14   0      118.18      118.06      5.83 o 
   4  14   0        4.70        5.52      3.40 o 
   5  14   0        0.00        0.68      3.43 o 
   6  14   0        9.46       12.95      3.76 o 
   7  14   0        0.19        4.35      3.86 o 
   1  15   0        0.93       -1.66      2.69 o 
   2  15   0       67.92       67.71      4.85 o 
   3  15   0        4.73        5.28      3.43 o 
   4  15   0       15.14       10.67      3.76 o 
   5  15   0       37.13       51.67      4.79 o 
   6  15   0       29.48       18.32      5.09 o 
   7  15   0        0.02        6.91      4.16 o 
   0  16   0      111.68      105.79      5.86 o 
   1  16   0       24.26       17.26      3.70 o 
   2  16   0       76.36       76.86      5.23 o 
   3  16   0       33.99       30.84      4.27 o 
   4  16   0       11.94       17.07      3.57 o 
   5  16   0       14.02       12.60      4.44 o 
   6  16   0        3.48       -4.44      4.44 o 
   1  17   0       17.24       12.09      4.41 o 
   2  17   0       72.15       79.01      5.12 o 
   3  17   0       63.13       64.92      5.26 o 
   4  17   0       18.84       17.61      4.52 o 
   5  17   0        3.57        1.55      3.70 o 
   6  17   0        1.20       -0.57      3.81 o 
   0  18   0      464.16      477.99     11.32 o 
   1  18   0      184.70      178.22      7.36 o 
   2  18   0        0.05       -0.22      3.27 o 
   3  18   0        0.49       -1.82      3.62 o 
   4  18   0       55.60       51.22      5.64 o 
   5  18   0        8.37        7.92      4.16 o 
   6  18   0        0.50        5.77      4.22 o 
   1  19   0        1.41       -3.92      3.92 o 
   2  19   0        3.08       -2.99      3.76 o 
   3  19   0        2.83        7.54      3.48 o 
   4  19   0        7.82        7.62      4.16 o 
   5  19   0        0.32       -2.88      4.14 o 
   0  20   0       24.88       25.45      4.33 o 
   1  20   0        1.41        6.61      3.59 o 
   2  20   0       16.23       15.90      4.35 o 
   3  20   0        0.81        6.99      3.32 o 
   4  20   0        0.01       -4.14      4.14 o 
   5  20   0        0.27       -1.82      4.05 o 
   1  21   0       19.54       23.71      4.27 o 
   2  21   0       10.73       11.21      4.00 o 
   3  21   0        4.69        9.06      4.11 o 
   4  21   0        1.15       -0.60      4.41 o 
   0  22   0       34.85       39.12      5.36 o 
   1  22   0        0.98       -3.76      4.46 o 
   2  22   0        1.89        3.89      3.97 o 
   3  22   0        0.15       -4.11      4.11 o 
   1  23   0       16.61       23.46      4.74 o 
   2  23   0        0.28       -0.87      4.30 o 
   0  24   0       27.57       30.13      5.14 o 
  -9   1   1        8.04        9.25      4.76 o 
  -8   1   1        0.95       -2.45      4.03 o 
  -7   1   1        2.49        4.87      2.94 o 
  -6   1   1        7.67        8.49      2.67 o 
  -5   1   1      526.93      550.53      9.49 o 
  -4   1   1      188.44      191.93      4.94 o 
  -3   1   1      325.43      317.23      5.18 o 
  -2   1   1     3866.56     3415.39     58.34 o 
  -1   1   1     1131.20      959.16      5.52 o 
   0   1   1       12.98       14.43      1.25 o 
   1   1   1     2167.47     1862.90     38.87 o 
   2   1   1       42.35       40.24      2.13 o 
   3   1   1     1552.91     1540.91     12.49 o 
   4   1   1       57.84       60.61      3.38 o 
   5   1   1      232.14      230.56      6.91 o 
   6   1   1       41.70       38.28      4.00 o 
   7   1   1        9.31        7.08      3.92 o 
   8   1   1        0.05       -1.90      3.89 o 
  -9   2   1        7.82        4.93      4.71 o 
  -8   2   1        5.12       11.05      3.84 o 
  -7   2   1        0.00       -2.04      3.27 o 
  -6   2   1        0.05       -0.84      2.80 o 
  -5   2   1      144.29      129.87      5.13 o 
  -4   2   1      822.02      735.58      9.39 o 
  -3   2   1        5.97        5.04      1.69 o 
  -2   2   1      194.94      170.52      3.29 o 
  -1   2   1     4553.56     4460.46     56.77 o 
   0   2   1      549.33      618.01     14.03 o 
   1   2   1    19058.06    21275.11    163.76 o 
   2   2   1      569.34      548.53      6.44 o 
   3   2   1      200.56      191.57      4.75 o 
   4   2   1      152.82      146.14      4.77 o 
   5   2   1       33.34       29.84      3.32 o 
   6   2   1       37.09       34.90      4.27 o 
   7   2   1        8.16        5.28      3.67 o 
   8   2   1        2.78        0.54      4.41 o 
  -9   3   1        5.77       -3.51      4.79 o 
  -8   3   1       28.33       28.94      4.79 o 
  -7   3   1       88.98       98.42      5.64 o 
  -6   3   1        6.94       12.06      2.64 o 
  -5   3   1       46.38       43.63      3.30 o 
  -4   3   1        0.13        0.76      1.82 o 
  -3   3   1      438.60      448.81      6.35 o 
  -2   3   1      720.66      700.30      6.63 o 
  -1   3   1     8573.76     9245.86     93.12 o 
   0   3   1      591.49      597.95     17.08 o 
   1   3   1     4056.98     3938.13     63.04 o 
   2   3   1      241.34      271.18      4.68 o 
   3   3   1      365.75      331.23      6.14 o 
   4   3   1      280.88      276.59      6.56 o 
   5   3   1       22.14       24.58      2.91 o 
   6   3   1       37.93       48.00      3.97 o 
   7   3   1        1.15        5.55      3.46 o 
   8   3   1        1.88        7.43      3.54 o 
  -9   4   1       31.04       29.21      5.44 o 
  -8   4   1       24.52       27.25      4.76 o 
  -7   4   1        0.02        0.22      3.29 o 
  -6   4   1       27.12       24.55      3.46 o 
  -5   4   1       10.93       13.06      2.80 o 
  -4   4   1        0.00        0.68      1.80 o 
  -3   4   1       20.14       18.89      2.04 o 
  -2   4   1     7017.09     6955.89     96.48 o 
  -1   4   1     7390.05     7635.96     89.69 o 
   0   4   1     2278.78     2146.14     59.62 o 
   1   4   1     1363.34     1410.39      9.37 o 
   2   4   1      170.97      180.25      4.04 o 
   3   4   1        8.71        7.38      2.07 o 
   4   4   1       20.81       20.28      2.70 o 
   5   4   1        2.45        4.82      2.61 o 
   6   4   1        0.23        6.07      2.80 o 
   7   4   1       14.09       12.19      4.22 o 
   8   4   1       22.46       26.97      4.87 o 
  -9   5   1        2.49        4.19      4.52 o 
  -8   5   1        9.24       10.40      4.46 o 
  -7   5   1       17.18       21.94      4.22 o 
  -6   5   1      117.57      111.87      5.75 o 
  -5   5   1        1.20       -0.87      2.18 o 
  -4   5   1      370.31      353.16      7.01 o 
  -3   5   1      401.20      364.14      6.12 o 
  -2   5   1     1141.19     1115.44      9.25 o 
  -1   5   1      331.77      339.81      4.68 o 
   0   5   1      286.42      329.20      6.64 o 
   1   5   1      464.22      423.13      5.49 o 
   2   5   1     1586.53     1595.74     11.98 o 
   3   5   1       92.66       99.99      3.90 o 
   4   5   1        0.40        2.67      2.04 o 
   5   5   1        9.01        8.06      2.78 o 
   6   5   1        0.04       -2.20      3.05 o 
   7   5   1        1.48        1.44      4.08 o 
   8   5   1        0.88        5.06      4.63 o 
  -9   6   1        1.82       17.55      3.84 o 
  -8   6   1       22.12       30.16      4.98 o 
  -7   6   1        6.20        3.48      4.41 o 
  -6   6   1      140.60      137.33      6.19 o 
  -5   6   1      183.23      163.12      5.81 o 
  -4   6   1      392.28      359.28      7.26 o 
  -3   6   1     1536.23     1550.69     12.86 o 
  -2   6   1       66.67       54.00      2.97 o 
  -1   6   1      243.96      258.44      4.41 o 
   0   6   1      195.52      182.82      2.61 o 
   1   6   1     1037.01     1018.22      8.99 o 
   2   6   1      418.44      443.19      6.81 o 
   3   6   1       68.39       74.41      3.43 o 
   4   6   1       16.66       15.54      2.80 o 
   5   6   1        0.84       -0.68      2.75 o 
   6   6   1        3.97        1.01      3.48 o 
   7   6   1       64.54       79.08      6.26 o 
   8   6   1       21.07       25.99      4.95 o 
  -8   7   1       25.74       31.28      4.90 o 
  -7   7   1      685.97      762.28     14.66 o 
  -6   7   1        8.84        4.49      3.46 o 
  -5   7   1        0.23        6.20      2.56 o 
  -4   7   1      515.11      527.71      8.97 o 
  -3   7   1      356.12      408.99      7.15 o 
  -2   7   1     6260.04     6428.96    106.71 o 
  -1   7   1        0.68        4.65      1.50 o 
   0   7   1      253.31      267.81      3.33 o 
   1   7   1       55.08       49.27      2.53 o 
   2   7   1        0.04        1.25      1.63 o 
   3   7   1      207.76      200.90      5.57 o 
   4   7   1      340.81      340.07      7.85 o 
   5   7   1        8.32       11.19      2.97 o 
   6   7   1        0.36       -2.10      3.29 o 
   7   7   1       90.88       96.37      6.48 o 
   8   7   1       50.06       64.25      5.91 o 
  -8   8   1       19.22       16.93      4.82 o 
  -7   8   1        0.04       -4.65      4.65 o 
  -6   8   1       59.62       59.86      4.93 o 
  -5   8   1       56.26       50.52      4.11 o 
  -4   8   1       34.46       25.10      3.38 o 
  -3   8   1      955.30      993.15     11.29 o 
  -2   8   1      733.67      748.93      9.08 o 
  -1   8   1       77.29       75.62      2.94 o 
   0   8   1       76.61       78.06      2.11 o 
   1   8   1      106.68      104.95      3.46 o 
   2   8   1      674.50      672.57      9.01 o 
   3   8   1        5.66        9.58      2.20 o 
   4   8   1        0.13        3.18      2.50 o 
   5   8   1        2.82       -0.54      3.29 o 
   6   8   1       69.24       68.82      5.50 o 
   7   8   1       10.54       18.75      4.27 o 
   8   8   1        0.81       -4.76      4.76 o 
  -8   9   1        0.46        1.66      4.22 o 
  -7   9   1       20.06       19.05      5.14 o 
  -6   9   1        0.76       -2.39      3.40 o 
  -5   9   1      188.63      203.57      6.90 o 
  -4   9   1      264.67      264.20      6.99 o 
  -3   9   1       17.26       15.73      2.80 o 
  -2   9   1        2.64        2.94      1.99 o 
  -1   9   1        0.18       -0.68      2.01 o 
   0   9   1      259.71      278.76     10.94 o 
   1   9   1        0.00       -0.82      1.80 o 
   2   9   1      242.65      261.92      6.04 o 
   3   9   1      129.00      126.92      4.88 o 
   4   9   1        5.70        2.53      2.86 o 
   5   9   1       96.00       90.59      5.58 o 
   6   9   1        8.29        3.10      4.14 o 
   7   9   1        0.00        2.07      4.19 o 
   8   9   1        3.63        0.30      4.87 o 
  -8  10   1        7.09        7.08      4.16 o 
  -7  10   1        0.06       -3.40      4.25 o 
  -6  10   1       36.27       41.54      4.57 o 
  -5  10   1       29.35       26.60      4.03 o 
  -4  10   1      160.19      166.06      5.78 o 
  -3  10   1       93.89      109.77      4.71 o 
  -2  10   1        0.03       -1.14      2.10 o 
  -1  10   1      665.63      714.15      9.25 o 
   0  10   1        0.85       -1.31      1.31 o 
   1  10   1      236.04      225.44      5.55 o 
   2  10   1       88.09       80.94      4.09 o 
   3  10   1        2.59        0.57      2.42 o 
   4  10   1      344.57      349.70      8.64 o 
   5  10   1       26.03       26.27      3.84 o 
   6  10   1       11.47       18.34      3.92 o 
   7  10   1        2.35        4.54      4.19 o 
  -8  11   1        3.63        6.97      4.33 o 
  -7  11   1       79.41       80.10      6.29 o 
  -6  11   1       37.73       43.01      4.82 o 
  -5  11   1       11.47        6.12      3.73 o 
  -4  11   1       82.85       82.14      4.93 o 
  -3  11   1       11.72        2.80      2.75 o 
  -2  11   1      186.90      192.04      5.62 o 
  -1  11   1      363.67      373.88      7.31 o 
   0  11   1        0.79        0.96      1.45 o 
   1  11   1      158.24      157.64      4.97 o 
   2  11   1       10.27        7.51      2.53 o 
   3  11   1      112.44      115.64      5.07 o 
   4  11   1       58.67       58.85      4.58 o 
   5  11   1        1.57        0.63      3.08 o 
   6  11   1        1.58        2.86      3.86 o 
   7  11   1       10.44        9.36      4.76 o 
  -8  12   1        2.52       -0.90      4.74 o 
  -7  12   1       30.99       35.36      5.01 o 
  -6  12   1       42.06       44.62      5.12 o 
  -5  12   1       43.65       45.96      4.55 o 
  -4  12   1        6.82        6.64      3.10 o 
  -3  12   1        0.97       -1.06      2.50 o 
  -2  12   1      168.36      203.30      5.89 o 
  -1  12   1       19.32       16.03      2.83 o 
   0  12   1      221.00      247.57      4.45 o 
   1  12   1        0.12       -1.06      2.31 o 
   2  12   1       83.45       89.42      4.44 o 
   3  12   1      281.30      267.82      7.54 o 
   4  12   1       34.77       40.51      4.41 o 
   5  12   1        0.53       -3.67      3.67 o 
   6  12   1        5.87        7.65      4.03 o 
   7  12   1       22.45       16.20      5.28 o 
  -7  13   1        1.28       -4.49      4.49 o 
  -6  13   1        0.65       -3.29      3.84 o 
  -5  13   1       58.93       59.45      5.26 o 
  -4  13   1       27.07       28.42      3.76 o 
  -3  13   1        2.25       -2.83      2.83 o 
  -2  13   1        0.57       -0.44      2.61 o 
  -1  13   1       42.75       29.30      3.32 o 
   0  13   1       54.71       46.24      2.64 o 
   1  13   1       64.48       68.31      4.06 o 
   2  13   1        0.20        5.31      2.18 o 
   3  13   1       56.94       49.07      4.68 o 
   4  13   1        5.83        8.44      3.76 o 
   5  13   1       59.19       71.40      5.20 o 
   6  13   1        3.22        6.91      3.89 o 
   7  13   1        0.45        6.48      4.60 o 
  -7  14   1        3.10       -1.96      4.22 o 
  -6  14   1       13.04       14.26      4.25 o 
  -5  14   1        3.10        2.80      3.51 o 
  -4  14   1       31.03       30.95      3.78 o 
  -3  14   1        9.68        9.36      3.16 o 
  -2  14   1        7.42        5.74      2.72 o 
  -1  14   1        4.18        5.93      2.86 o 
   0  14   1       58.14       56.42      3.10 o 
   1  14   1       15.25       15.49      3.13 o 
   2  14   1        6.89       12.08      2.75 o 
   3  14   1       22.03       30.49      4.06 o 
   4  14   1      183.36      179.39      7.50 o 
   5  14   1        0.77        0.46      3.95 o 
   6  14   1        0.03       -1.88      3.97 o 
  -7  15   1        0.95        1.74      4.08 o 
  -6  15   1        3.48        2.31      4.00 o 
  -5  15   1       21.66       20.06      4.25 o 
  -4  15   1       14.44       19.19      3.59 o 
  -3  15   1        1.22        2.97      2.86 o 
  -2  15   1       37.24       35.34      3.98 o 
  -1  15   1       50.88       45.91      4.03 o 
   0  15   1        1.10       -5.58      5.58 o 
   1  15   1       61.04       53.27      4.74 o 
   2  15   1        2.09        5.03      3.08 o 
   3  15   1      243.92      249.00      8.24 o 
   4  15   1       14.02       10.29      4.08 o 
   5  15   1        0.01       -3.48      3.48 o 
   6  15   1        4.74        8.63      4.14 o 
  -7  16   1        0.99        2.42      4.54 o 
  -6  16   1        0.15        1.33      3.73 o 
  -5  16   1       54.22       57.21      5.58 o 
  -4  16   1       20.92       19.92      4.03 o 
  -3  16   1        8.30       11.10      3.24 o 
  -2  16   1      145.77      137.93      6.54 o 
  -1  16   1      134.83      132.83      6.02 o 
   0  16   1      563.23      533.82      7.79 o 
   1  16   1      862.32      796.43     13.66 o 
   2  16   1      553.54      530.50     11.45 o 
   3  16   1        8.29        8.79      3.86 o 
   4  16   1        4.81        7.16      3.62 o 
   5  16   1       23.73       21.15      4.76 o 
   6  16   1        1.30       -0.57      4.05 o 
  -6  17   1        0.88        5.36      3.86 o 
  -5  17   1        8.08        4.30      4.33 o 
  -4  17   1        9.67       14.23      3.67 o 
  -3  17   1        0.54        6.12      3.02 o 
  -2  17   1       34.72       39.58      4.17 o 
  -1  17   1       77.13       66.27      5.53 o 
   0  17   1        3.28      -14.91     15.36 o 
   1  17   1      234.35      223.65      8.62 o 
   2  17   1       31.34       26.81      4.71 o 
   3  17   1        4.13       -0.44      3.65 o 
   4  17   1        3.60        3.16      3.92 o 
   5  17   1        0.31        5.14      4.05 o 
   6  17   1        3.23       -2.42      4.79 o 
  -6  18   1        2.43        3.54      4.41 o 
  -5  18   1        0.14       -1.61      4.03 o 
  -4  18   1        7.99       11.21      3.76 o 
  -3  18   1        2.18        2.48      3.21 o 
  -2  18   1        0.00        0.22      3.18 o 
  -1  18   1      318.01      302.10      9.37 o 
   0  18   1      172.44      170.15      5.25 o 
   1  18   1        3.75        4.41      4.25 o 
   2  18   1       50.72       50.26      4.93 o 
   3  18   1       38.05       38.28      4.95 o 
   4  18   1        6.61        5.14      3.86 o 
   5  18   1        0.89        0.27      4.35 o 
  -5  19   1        4.42       -4.57      4.57 o 
  -4  19   1        2.15        2.59      3.62 o 
  -3  19   1        0.02       -3.92      3.92 o 
  -2  19   1       68.85       72.03      5.56 o 
  -1  19   1       19.84       15.24      4.74 o 
   0  19   1       26.99       24.04      3.75 o 
   1  19   1        3.80        2.23      3.65 o 
   2  19   1       10.07        7.51      4.00 o 
   3  19   1        1.34        4.76      3.76 o 
   4  19   1       20.76       12.52      4.98 o 
   5  19   1        3.43       -2.69      4.41 o 
  -5  20   1        2.38        7.10      3.89 o 
  -4  20   1        1.07       -1.90      3.54 o 
  -3  20   1       21.04       15.57      4.30 o 
  -2  20   1       21.94       24.31      4.44 o 
  -1  20   1        8.57        5.69      3.84 o 
   0  20   1       18.06       12.02      3.65 o 
   1  20   1        4.79        5.99      3.95 o 
   2  20   1        6.18        7.27      4.27 o 
   3  20   1        1.54        0.79      4.30 o 
   4  20   1        1.04       -0.27      4.33 o 
  -4  21   1        8.01        6.07      4.27 o 
  -3  21   1        1.20        3.27      3.76 o 
  -2  21   1        0.32        3.89      3.46 o 
  -1  21   1        0.01       -3.29      3.89 o 
   0  21   1       25.21       25.47      3.67 o 
   1  21   1        1.75        6.40      3.86 o 
   2  21   1        1.27        2.12      3.76 o 
   3  21   1        6.12        9.31      4.11 o 
   4  21   1        0.87        1.52      3.92 o 
  -3  22   1        3.93        8.63      4.11 o 
  -2  22   1        1.51       10.21      3.84 o 
  -1  22   1        0.07       -2.42      4.03 o 
   0  22   1        4.62        3.51      3.89 o 
   1  22   1        2.51        0.54      4.25 o 
   2  22   1        1.07        1.14      4.19 o 
   3  22   1        0.00        0.90      3.97 o 
  -2  23   1        1.94       -3.51      4.30 o 
  -1  23   1        3.27        3.73      4.27 o 
   0  23   1        0.15       -2.55      2.98 o 
   1  23   1        0.27       -3.48      4.38 o 
   2  23   1        0.48        0.90      3.84 o 
   0  24   1        0.04       -3.14      3.14 o 
  -9   0   2       47.16       53.96      6.02 o 
  -8   0   2       45.23       51.92      5.04 o 
  -7   0   2        0.22        1.58      2.91 o 
  -6   0   2      184.34      163.67      6.06 o 
  -5   0   2       14.42       18.43      2.40 o 
  -4   0   2     2527.87     2487.18     16.89 o 
  -3   0   2     3226.34     3061.11     16.20 o 
  -2   0   2     3801.97     3442.69     62.04 o 
  -1   0   2     1119.44     1150.98      7.34 o 
   0   0   2    22055.34    23283.78    299.09 o 
   1   0   2    30448.63    32322.78    240.39 o 
   2   0   2     3279.18     3013.68     16.63 o 
   3   0   2     1030.47      961.39     10.72 o 
   4   0   2        0.01       -1.12      2.29 o 
   5   0   2      291.00      280.19      8.08 o 
   6   0   2        9.99        2.69      3.21 o 
   7   0   2        1.33        9.63      3.35 o 
   8   0   2       15.73       21.01      4.74 o 
  -9   1   2        2.31       -4.84      4.84 o 
  -8   1   2        1.85        2.83      3.62 o 
  -7   1   2       51.68       41.39      4.49 o 
  -6   1   2       11.01       12.14      2.75 o 
  -5   1   2       29.62       16.55      2.89 o 
  -4   1   2       67.55       85.72      3.52 o 
  -3   1   2       84.51       82.27      2.97 o 
  -2   1   2      371.27      287.19      4.35 o 
  -1   1   2     1500.85     1237.61      7.76 o 
   0   1   2     4967.17     4823.35    127.93 o 
   1   1   2       16.80       16.12      1.91 o 
   2   1   2      133.72      133.09      3.93 o 
   3   1   2       77.95       72.43      3.57 o 
   4   1   2      259.52      248.55      6.58 o 
   5   1   2       24.60       19.46      3.87 o 
   6   1   2        3.83        2.07      3.27 o 
   7   1   2        0.02        0.49      3.57 o 
   8   1   2        0.16       -1.47      4.11 o 
  -9   2   2        4.74        0.00      4.57 o 
  -8   2   2       37.73       41.08      5.06 o 
  -7   2   2       25.48       18.65      4.08 o 
  -6   2   2       11.43        9.15      2.89 o 
  -5   2   2      189.86      183.89      5.65 o 
  -4   2   2      817.76      816.31      9.81 o 
  -3   2   2      242.00      216.99      4.54 o 
  -2   2   2      591.78      455.66      5.43 o 
  -1   2   2      202.42      196.39      3.32 o 
   0   2   2      886.55      881.34     41.84 o 
   1   2   2       39.53       37.19      2.13 o 
   2   2   2       99.35       97.34      3.41 o 
   3   2   2        7.88        8.63      2.20 o 
   4   2   2      150.60      146.13      5.21 o 
   5   2   2       73.10       71.80      4.58 o 
   6   2   2        9.48        5.01      3.43 o 
   7   2   2        1.05        1.25      3.59 o 
   8   2   2        3.16        5.58      4.33 o 
  -9   3   2        7.97        8.76      4.65 o 
  -8   3   2        3.90        5.99      3.86 o 
  -7   3   2       84.58       87.00      5.75 o 
  -6   3   2        5.36       11.24      2.97 o 
  -5   3   2      312.14      297.68      6.86 o 
  -4   3   2      431.45      400.86      7.13 o 
  -3   3   2       89.72       75.59      2.95 o 
  -2   3   2      793.35      706.30      6.99 o 
  -1   3   2      109.70       88.78      2.46 o 
   0   3   2      107.97      106.22      2.50 o 
   1   3   2      156.94      182.87      3.83 o 
   2   3   2       27.57       24.89      2.26 o 
   3   3   2      707.31      751.00      9.78 o 
   4   3   2      103.12      118.85      4.99 o 
   5   3   2       14.36       18.64      3.32 o 
   6   3   2       83.24       80.16      5.80 o 
   7   3   2       13.61       18.78      4.08 o 
   8   3   2        1.58        3.84      4.41 o 
  -9   4   2       32.78       39.44      5.42 o 
  -8   4   2       29.66       31.96      4.85 o 
  -7   4   2        5.06        3.05      3.35 o 
  -6   4   2       96.69      107.13      5.15 o 
  -5   4   2        0.07        2.07      2.04 o 
  -4   4   2      115.86      113.00      4.17 o 
  -3   4   2     2748.56     2751.39     16.21 o 
  -2   4   2      644.59      682.00      7.14 o 
  -1   4   2     1992.32     2254.06     11.98 o 
   0   4   2       90.13       97.84      2.46 o 
   1   4   2      952.30      969.57      8.70 o 
   2   4   2      960.04      987.57      9.91 o 
   3   4   2       64.37       49.61      3.16 o 
   4   4   2        1.77        4.22      2.53 o 
   5   4   2        0.30        0.00      2.80 o 
   6   4   2        3.35        4.05      3.35 o 
   7   4   2        0.03        1.77      3.51 o 
   8   4   2       13.96       11.62      5.25 o 
  -9   5   2        5.08       -1.44      4.49 o 
  -8   5   2       39.18       32.45      5.12 o 
  -7   5   2       18.06       12.41      4.03 o 
  -6   5   2      206.72      198.24      6.77 o 
  -5   5   2       56.95       54.36      3.62 o 
  -4   5   2      350.18      349.36      7.06 o 
  -3   5   2        0.17       -2.10      2.10 o 
  -2   5   2      389.51      413.49      5.91 o 
  -1   5   2      338.11      408.02      5.41 o 
   0   5   2      419.29      429.24     14.00 o 
   1   5   2        2.21        7.27      1.58 o 
   2   5   2      504.46      555.66      7.94 o 
   3   5   2        3.27        2.91      1.91 o 
   4   5   2       24.40       31.50      3.19 o 
   5   5   2        1.26       -3.35      3.35 o 
   6   5   2       15.80       13.42      4.06 o 
   7   5   2        9.82       18.75      4.49 o 
   8   5   2       16.45       22.92      4.98 o 
  -9   6   2        0.02       -2.34      4.35 o 
  -8   6   2       27.28       25.51      4.98 o 
  -7   6   2      164.63      169.24      7.33 o 
  -6   6   2       11.06        9.55      3.32 o 
  -5   6   2      135.18      138.97      5.34 o 
  -4   6   2      294.81      300.10      6.64 o 
  -3   6   2      860.71      894.59      9.93 o 
  -2   6   2      382.81      404.09      6.07 o 
  -1   6   2      206.93      204.23      4.21 o 
   0   6   2        0.19       -0.96      1.02 o 
   1   6   2      235.96      256.34      5.09 o 
   2   6   2       51.62       56.14      3.16 o 
   3   6   2        0.49       -1.66      2.15 o 
   4   6   2       40.96       43.18      3.89 o 
   5   6   2        3.30        3.70      2.88 o 
   6   6   2       18.14       26.08      4.03 o 
   7   6   2       10.70        5.47      4.35 o 
  -9   7   2        0.67       -4.38      4.38 o 
  -8   7   2        1.62        6.37      3.65 o 
  -7   7   2        3.16        6.94      3.86 o 
  -6   7   2       19.35       15.68      3.81 o 
  -5   7   2        7.09       10.37      2.64 o 
  -4   7   2      337.56      297.92      6.98 o 
  -3   7   2        0.08        7.51      2.34 o 
  -2   7   2       29.78       26.82      2.51 o 
  -1   7   2      112.23      109.70      3.46 o 
   0   7   2      295.08      307.40     10.56 o 
   1   7   2       11.64       12.49      1.93 o 
   2   7   2      510.59      528.06      8.32 o 
   3   7   2       70.84       77.15      4.06 o 
   4   7   2       34.44       31.50      3.51 o 
   5   7   2       32.28       38.39      4.11 o 
   6   7   2        9.94       10.86      4.19 o 
   7   7   2        5.16        5.85      4.30 o 
  -8   8   2        7.00       10.42      3.92 o 
  -7   8   2        3.30        6.89      3.89 o 
  -6   8   2       96.64       90.56      5.80 o 
  -5   8   2        0.74        4.14      2.72 o 
  -4   8   2     1262.55     1318.64     14.08 o 
  -3   8   2      102.27      102.18      3.93 o 
  -2   8   2     3577.61     3827.84     86.04 o 
  -1   8   2     1019.75     1157.86     10.64 o 
   0   8   2        0.85        1.69      1.22 o 
   1   8   2      268.15      294.67      6.02 o 
   2   8   2       54.30       58.75      3.51 o 
   3   8   2      757.96      782.05     11.36 o 
   4   8   2       73.67       81.44      4.74 o 
   5   8   2       12.61       14.97      3.51 o 
   6   8   2        1.59       -2.31      3.51 o 
   7   8   2        3.49        3.81      4.38 o 
  -8   9   2       17.09       13.64      4.98 o 
  -7   9   2      148.44      173.47      7.79 o 
  -6   9   2      432.22      415.10     10.39 o 
  -5   9   2      197.70      182.08      6.57 o 
  -4   9   2        5.84       10.78      2.99 o 
  -3   9   2       12.84       14.32      2.56 o 
  -2   9   2      399.55      447.36      7.67 o 
  -1   9   2     1877.31     2108.74     15.35 o 
   0   9   2      351.46      367.14     15.37 o 
   1   9   2       54.62       50.83      3.16 o 
   2   9   2      243.52      234.05      6.34 o 
   3   9   2      213.52      232.00      6.93 o 
   4   9   2       49.65       41.53      4.19 o 
   5   9   2        1.31        3.86      3.67 o 
   6   9   2        1.65       -0.71      3.81 o 
   7   9   2       12.51       18.37      4.95 o 
  -8  10   2        0.14        1.09      4.35 o 
  -7  10   2        3.96        5.20      4.14 o 
  -6  10   2      434.33      432.91     10.83 o 
  -5  10   2        7.51       11.68      3.24 o 
  -4  10   2       63.83       68.67      4.44 o 
  -3  10   2      147.65      157.67      5.24 o 
  -2  10   2      143.65      161.84      4.99 o 
  -1  10   2     1071.15     1163.95     12.19 o 
   0  10   2      501.79      513.43     20.04 o 
   1  10   2       51.78       54.39      3.24 o 
   2  10   2       12.52       12.38      2.53 o 
   3  10   2      331.58      347.86      8.34 o 
   4  10   2       64.45       66.89      4.71 o 
   5  10   2       10.22       16.30      3.95 o 
   6  10   2       28.19       30.54      4.82 o 
   7  10   2       15.60       18.86      5.28 o 
  -8  11   2       27.49       30.54      5.31 o 
  -7  11   2        0.21       -3.97      3.97 o 
  -6  11   2        1.30        2.12      3.65 o 
  -5  11   2       13.02       23.65      3.76 o 
  -4  11   2        0.01       -1.28      2.59 o 
  -3  11   2      193.74      215.20      6.14 o 
  -2  11   2       64.47       78.78      3.98 o 
  -1  11   2        0.08       -1.22      2.12 o 
   0  11   2       49.78       41.32      2.23 o 
   1  11   2       72.48       81.13      4.03 o 
   2  11   2        0.85        2.18      2.12 o 
   3  11   2        7.73        6.45      2.94 o 
   4  11   2       37.48       31.61      4.41 o 
   5  11   2       51.39       48.87      4.93 o 
   6  11   2        0.24       -1.77      4.16 o 
   7  11   2       23.20       29.10      5.61 o 
  -8  12   2        3.70        7.29      4.35 o 
  -7  12   2       44.65       39.61      5.06 o 
  -6  12   2        1.74        0.22      3.46 o 
  -5  12   2       22.36       20.06      3.84 o 
  -4  12   2       45.94       31.07      3.62 o 
  -3  12   2       36.90       32.51      3.43 o 
  -2  12   2      273.10      286.89      7.05 o 
  -1  12   2       13.68        8.30      3.08 o 
   0  12   2       52.16       48.92      2.51 o 
   1  12   2       21.77       25.21      3.18 o 
   2  12   2       25.63       24.66      3.08 o 
   3  12   2        0.42       -0.71      2.72 o 
   4  12   2      165.95      176.12      7.36 o 
   5  12   2       20.07       17.20      4.06 o 
   6  12   2       16.97       18.97      4.57 o 
   7  12   2        0.35        9.06      4.19 o 
  -8  13   2        0.21        2.12      4.11 o 
  -7  13   2        2.58       -4.46      4.46 o 
  -6  13   2        5.59        6.45      3.81 o 
  -5  13   2       14.61        8.93      3.76 o 
  -4  13   2        0.10        0.19      2.83 o 
  -3  13   2        0.01        2.94      2.31 o 
  -2  13   2       65.85       66.68      4.06 o 
  -1  13   2      156.87      144.14      5.37 o 
   0  13   2      577.06      569.50      7.10 o 
   1  13   2       30.27       28.89      3.51 o 
   2  13   2       82.65       85.87      4.93 o 
   3  13   2       38.27       30.66      4.03 o 
   4  13   2       22.82       20.58      4.41 o 
   5  13   2        0.69       -1.44      3.70 o 
   6  13   2        0.41       -0.27      3.95 o 
  -7  14   2        4.80        4.65      4.25 o 
  -6  14   2        6.97        2.18      3.89 o 
  -5  14   2        0.03        0.65      3.37 o 
  -4  14   2       66.75       77.21      4.90 o 
  -3  14   2       19.92       16.22      3.46 o 
  -2  14   2       87.68       89.22      4.71 o 
  -1  14   2        9.25       10.86      2.64 o 
   0  14   2        0.00       -2.69      2.69 o 
   1  14   2       94.16       91.57      5.04 o 
   2  14   2        1.96       -2.86      3.43 o 
   3  14   2      156.49      160.16      6.90 o 
   4  14   2        4.80       10.59      3.46 o 
   5  14   2        0.73        1.25      3.62 o 
   6  14   2        4.62        3.40      4.16 o 
  -7  15   2        2.84        2.29      4.14 o 
  -6  15   2        0.01       -3.92      3.92 o 
  -5  15   2       33.26       26.84      4.49 o 
  -4  15   2       41.54       31.31      4.68 o 
  -3  15   2       11.39       13.61      3.13 o 
  -2  15   2       37.77       33.49      3.98 o 
  -1  15   2       21.72       27.55      3.32 o 
   0  15   2       35.72       33.97      3.68 o 
   1  15   2       21.23       13.86      3.78 o 
   2  15   2      472.39      475.98     11.05 o 
   3  15   2        0.96        8.55      3.37 o 
   4  15   2        0.96        3.95      3.59 o 
   5  15   2        1.94        1.55      3.37 o 
   6  15   2        4.34        7.65      3.92 o 
  -7  16   2        5.57        3.27      4.71 o 
  -6  16   2       10.03       13.23      4.33 o 
  -5  16   2        0.89        0.24      3.84 o 
  -4  16   2       28.03       23.96      4.38 o 
  -3  16   2        7.99        4.19      3.37 o 
  -2  16   2        1.55        1.88      3.05 o 
  -1  16   2        3.59       -2.56      3.57 o 
   0  16   2       75.58       68.17      8.36 o 
   1  16   2      335.48      327.40      9.51 o 
   2  16   2        0.04        0.60      3.86 o 
   3  16   2        8.51       14.59      3.51 o 
   4  16   2        0.83       -3.70      3.70 o 
   5  16   2        0.98        3.81      3.57 o 
  -6  17   2        0.77        4.44      3.84 o 
  -5  17   2       17.23       17.04      4.57 o 
  -4  17   2        4.12       -2.97      3.84 o 
  -3  17   2       99.65       83.17      5.39 o 
  -2  17   2       55.68       46.65      4.74 o 
  -1  17   2      149.40      137.30      6.41 o 
   0  17   2       68.58       59.10      3.90 o 
   1  17   2        0.58        1.44      4.68 o 
   2  17   2       49.41       49.36      5.31 o 
   3  17   2        0.12       -3.51      3.86 o 
   4  17   2        7.30        7.73      4.14 o 
   5  17   2       14.35       15.13      4.68 o 
  -6  18   2        1.89        2.34      4.25 o 
  -5  18   2        7.16       11.89      4.11 o 
  -4  18   2       32.81       30.11      4.82 o 
  -3  18   2       51.63       48.03      4.85 o 
  -2  18   2        0.27        3.02      3.51 o 
  -1  18   2        7.17       -3.37      4.16 o 
   0  18   2      234.81      228.32      6.16 o 
   1  18   2      359.30      356.68     10.60 o 
   2  18   2       17.66       19.57      4.22 o 
   3  18   2        7.54       11.65      3.84 o 
   4  18   2        1.89        7.32      3.73 o 
   5  18   2       11.68       10.75      5.28 o 
  -5  19   2        0.09       -4.19      4.19 o 
  -4  19   2        2.08        5.14      3.65 o 
  -3  19   2       39.94       36.43      5.12 o 
  -2  19   2        0.15        0.93      3.13 o 
  -1  19   2       10.24        9.04      3.95 o 
   0  19   2       43.95       33.50     15.30 o 
   1  19   2       64.70       53.81      5.83 o 
   2  19   2       38.10       40.40      4.82 o 
   3  19   2        7.30       13.91      4.11 o 
   4  19   2        0.55        2.29      4.14 o 
  -5  20   2        1.04       -1.77      4.05 o 
  -4  20   2        1.94        1.90      4.38 o 
  -3  20   2        1.15        8.19      3.57 o 
  -2  20   2        8.80        2.45      4.03 o 
  -1  20   2        2.76       -1.44      4.22 o 
   0  20   2       27.72       21.02      5.57 o 
   1  20   2       26.79       22.84      4.68 o 
   2  20   2        2.92       -0.52      4.35 o 
   3  20   2        0.01       -4.16      4.16 o 
   4  20   2        2.03        1.50      4.41 o 
  -4  21   2        1.53       -1.14      4.19 o 
  -3  21   2        5.04       12.25      3.67 o 
  -2  21   2        9.17        6.29      4.25 o 
  -1  21   2       39.88       39.58      5.53 o 
   0  21   2       22.78       21.72      3.64 o 
   1  21   2        0.95       -3.43      4.25 o 
   2  21   2        4.32        5.52      4.25 o 
   3  21   2        2.77        4.41      4.27 o 
  -3  22   2        9.58       10.67      4.55 o 
  -2  22   2        4.73        3.08      4.25 o 
  -1  22   2       23.71       32.28      5.14 o 
   0  22   2        2.29       -0.50      3.14 o 
   1  22   2        0.52        1.42      4.22 o 
   2  22   2        0.09        6.15      3.89 o 
  -2  23   2        0.54        4.44      4.19 o 
  -1  23   2        0.24       -0.57      4.54 o 
   0  23   2        5.15        6.72      4.38 o 
   1  23   2        0.16       -1.80      4.63 o 
  -9   1   3       20.40       24.44      4.90 o 
  -8   1   3        6.00        3.73      3.54 o 
  -7   1   3        6.89        3.13      3.35 o 
  -6   1   3       27.30       23.44      3.21 o 
  -5   1   3      346.10      335.76      7.50 o 
  -4   1   3      187.42      190.51      5.05 o 
  -3   1   3      479.81      482.79      6.74 o 
  -2   1   3      598.53      513.09      6.36 o 
  -1   1   3     2760.36     2903.94     14.32 o 
   0   1   3       21.67       20.21      3.40 o 
   1   1   3        0.04       -0.33      1.69 o 
   2   1   3      575.84      532.87      8.00 o 
   3   1   3        1.24       -1.42      2.34 o 
   4   1   3        5.58        6.18      2.48 o 
   5   1   3       11.84       14.75      3.43 o 
   6   1   3       12.04        4.35      3.67 o 
   7   1   3       11.98       10.81      4.33 o 
  -9   2   3        0.21       -1.39      4.16 o 
  -8   2   3       21.40       22.21      4.33 o 
  -7   2   3        3.53       -3.21      3.21 o 
  -6   2   3       68.60       64.61      4.28 o 
  -5   2   3      118.74      113.55      4.44 o 
  -4   2   3      265.24      254.39      5.80 o 
  -3   2   3     1715.84     1676.02     12.75 o 
  -2   2   3       30.66       35.60      2.07 o 
  -1   2   3       83.84       87.91      2.81 o 
   0   2   3     2447.94     2534.26    143.00 o 
   1   2   3     2262.41     2273.98     14.53 o 
   2   2   3     2182.33     2104.78     15.75 o 
   3   2   3        0.00       -0.52      2.12 o 
   4   2   3        9.81       11.35      3.02 o 
   5   2   3       23.18       26.79      3.70 o 
   6   2   3       29.73       33.54      4.14 o 
   7   2   3        1.00        3.27      3.86 o 
  -9   3   3       19.71       16.93      4.95 o 
  -8   3   3       71.02       76.44      5.64 o 
  -7   3   3       22.22       24.99      3.70 o 
  -6   3   3        6.58        8.57      2.59 o 
  -5   3   3      269.80      269.97      6.78 o 
  -4   3   3       18.12       15.87      2.40 o 
  -3   3   3      247.33      229.48      4.90 o 
  -2   3   3       53.39       47.09      2.40 o 
  -1   3   3        2.49        1.50      1.22 o 
   0   3   3     1218.23     1215.11     66.96 o 
   1   3   3     1634.94     1624.95     12.50 o 
   2   3   3        7.69        4.46      2.18 o 
   3   3   3        3.69        5.47      2.23 o 
   4   3   3        3.21        6.48      2.61 o 
   5   3   3        7.78        7.40      3.02 o 
   6   3   3        2.69        2.10      3.18 o 
   7   3   3        8.59        9.28      4.27 o 
  -9   4   3        5.29       -1.96      4.65 o 
  -8   4   3       12.47       11.46      4.16 o 
  -7   4   3       29.44       24.96      4.11 o 
  -6   4   3       56.81       64.27      4.25 o 
  -5   4   3       10.17        8.49      2.48 o 
  -4   4   3      621.31      595.04      8.94 o 
  -3   4   3      560.71      541.96      7.49 o 
  -2   4   3      366.54      342.69      5.60 o 
  -1   4   3      296.08      373.10      5.56 o 
   0   4   3      192.24      204.08      3.13 o 
   1   4   3      852.44      914.84      9.58 o 
   2   4   3       32.80       32.05      2.78 o 
   3   4   3       32.64       32.51      3.21 o 
   4   4   3       66.50       61.61      4.39 o 
   5   4   3        7.35        3.16      3.51 o 
   6   4   3        0.61       -3.70      3.70 o 
   7   4   3       13.12        9.12      4.35 o 
  -9   5   3        0.17        5.96      3.84 o 
  -8   5   3        1.52        1.69      3.76 o 
  -7   5   3        0.71        1.63      2.99 o 
  -6   5   3       37.34       34.41      3.92 o 
  -5   5   3       51.17       42.18      3.35 o 
  -4   5   3        2.23        6.91      2.26 o 
  -3   5   3       24.14       17.67      2.29 o 
  -2   5   3        1.14        0.44      1.61 o 
  -1   5   3      240.95      254.59      4.93 o 
   0   5   3       66.90       71.70      4.20 o 
   1   5   3       51.28       45.41      2.81 o 
   2   5   3      237.16      245.02      6.12 o 
   3   5   3        3.31        6.04      2.23 o 
   4   5   3        3.96        1.69      2.69 o 
   5   5   3        2.66        3.43      2.94 o 
   6   5   3        4.06        8.33      3.40 o 
   7   5   3        2.49        3.08      3.81 o 
  -9   6   3        0.17       -2.31      4.38 o 
  -8   6   3       15.60       17.99      4.76 o 
  -7   6   3        1.65       -0.63      3.65 o 
  -6   6   3      222.94      237.15      7.78 o 
  -5   6   3      171.62      149.05      5.48 o 
  -4   6   3      163.23      136.07      4.88 o 
  -3   6   3       30.86       35.07      2.83 o 
  -2   6   3      729.54      794.81      9.06 o 
  -1   6   3      988.46     1016.11      9.92 o 
   0   6   3       30.22       34.84      1.71 o 
   1   6   3      205.44      223.81      5.38 o 
   2   6   3       78.90       84.66      4.14 o 
   3   6   3      181.90      173.82      5.87 o 
   4   6   3       38.57       41.85      3.81 o 
   5   6   3       77.21       66.10      5.58 o 
   6   6   3        4.45        7.51      3.76 o 
   7   6   3        7.16        3.70      4.46 o 
  -9   7   3        5.58        9.66      3.97 o 
  -8   7   3        0.42        5.28      3.86 o 
  -7   7   3      275.56      276.17      8.84 o 
  -6   7   3      945.55      983.24     14.64 o 
  -5   7   3       45.34       43.51      3.54 o 
  -4   7   3      189.70      173.99      5.59 o 
  -3   7   3        0.01        0.90      2.01 o 
  -2   7   3      987.62     1169.97     11.28 o 
  -1   7   3      250.15      275.70      5.58 o 
   0   7   3       59.95       55.65      2.24 o 
   1   7   3      157.70      163.51      4.99 o 
   2   7   3        7.32       10.04      2.29 o 
   3   7   3       24.12       18.81      3.21 o 
   4   7   3      124.56      119.62      5.72 o 
   5   7   3       53.91       57.84      4.96 o 
   6   7   3       18.22       16.33      4.49 o 
   7   7   3        3.06       10.97      4.03 o 
  -9   8   3        0.18        3.59      3.86 o 
  -8   8   3        5.92        8.74      3.81 o 
  -7   8   3       46.41       38.39      5.20 o 
  -6   8   3        1.80       -0.19      3.95 o 
  -5   8   3       20.05       19.30      3.27 o 
  -4   8   3      268.40      286.23      7.05 o 
  -3   8   3      114.62      135.78      4.72 o 
  -2   8   3       20.41       21.81      2.67 o 
  -1   8   3      364.30      410.38      7.10 o 
   0   8   3     1392.40     1537.97     35.15 o 
   1   8   3      367.06      386.60      7.53 o 
   2   8   3       53.76       62.61      3.73 o 
   3   8   3       14.54       13.31      2.99 o 
   4   8   3       16.35       17.99      3.38 o 
   5   8   3        8.93       11.51      3.48 o 
   6   8   3        1.05        4.30      4.00 o 
   7   8   3        2.82        2.64      4.30 o 
  -8   9   3        3.22       10.56      4.03 o 
  -7   9   3       19.64       20.69      4.46 o 
  -6   9   3       37.29       38.28      4.60 o 
  -5   9   3        6.03        4.55      2.99 o 
  -4   9   3       34.83       36.05      3.35 o 
  -3   9   3      113.02      111.47      4.55 o 
  -2   9   3        0.15       -2.42      2.42 o 
  -1   9   3      371.48      402.82      7.42 o 
   0   9   3       36.02       33.20      3.68 o 
   1   9   3       55.55       58.91      3.35 o 
   2   9   3       18.35       17.29      3.02 o 
   3   9   3       67.58       66.84      4.47 o 
   4   9   3        2.81        2.50      3.37 o 
   5   9   3        1.06        4.25      3.24 o 
   6   9   3        2.90       -3.13      4.16 o 
   7   9   3        2.19        0.60      4.38 o 
  -8  10   3        1.39       10.83      3.37 o 
  -7  10   3        2.02       -1.63      3.67 o 
  -6  10   3       26.23       31.69      4.38 o 
  -5  10   3       74.20       70.55      4.82 o 
  -4  10   3       18.56       18.84      3.24 o 
  -3  10   3      777.18      832.38     11.56 o 
  -2  10   3      307.63      326.98      7.03 o 
  -1  10   3       70.05       95.74      4.44 o 
   0  10   3       55.44       57.47      2.57 o 
   1  10   3        0.17        3.13      1.99 o 
   2  10   3       15.91       16.17      2.94 o 
   3  10   3        4.87        6.78      2.91 o 
   4  10   3        4.66        4.00      3.27 o 
   5  10   3       17.93       24.52      4.11 o 
   6  10   3        3.25        9.36      4.14 o 
  -8  11   3        1.99       -0.27      4.33 o 
  -7  11   3       26.98       33.78      4.65 o 
  -6  11   3      193.68      182.27      7.58 o 
  -5  11   3       19.56       13.88      3.67 o 
  -4  11   3       16.66       13.42      3.27 o 
  -3  11   3       77.55       91.21      4.71 o 
  -2  11   3      140.79      148.67      5.21 o 
  -1  11   3      184.08      178.25      5.65 o 
   0  11   3       78.27       75.99      2.84 o 
   1  11   3        3.26        1.31      2.37 o 
   2  11   3       45.90       50.65      3.73 o 
   3  11   3        5.95        3.84      3.08 o 
   4  11   3       12.58       14.62      3.59 o 
   5  11   3        0.29        1.44      3.81 o 
   6  11   3        7.26        6.89      4.27 o 
  -8  12   3        8.42       14.97      4.33 o 
  -7  12   3        1.48       -4.38      4.38 o 
  -6  12   3       10.27        6.83      4.08 o 
  -5  12   3      302.92      280.63      8.57 o 
  -4  12   3       12.16       16.14      3.35 o 
  -3  12   3        4.36        4.11      2.88 o 
  -2  12   3        7.17        2.67      2.48 o 
  -1  12   3       33.40       35.78      3.38 o 
   0  12   3       49.90       58.45      2.73 o 
   1  12   3        0.90        2.34      2.42 o 
   2  12   3        5.69        4.30      2.75 o 
   3  12   3       41.19       40.76      4.17 o 
   4  12   3        5.03       -1.31      3.59 o 
   5  12   3        4.36        3.48      3.97 o 
   6  12   3        0.24       -3.97      4.27 o 
  -8  13   3        1.62        3.86      4.57 o 
  -7  13   3       19.16       13.61      4.95 o 
  -6  13   3        9.56        4.63      3.46 o 
  -5  13   3        1.85        2.86      3.70 o 
  -4  13   3        0.85        2.59      3.02 o 
  -3  13   3        5.27        6.23      2.72 o 
  -2  13   3        7.71        8.44      2.80 o 
  -1  13   3       62.66       73.57      4.30 o 
   0  13   3        1.78        2.21      1.97 o 
   1  13   3        2.26        7.18      2.72 o 
   2  13   3        5.60        9.66      3.13 o 
   3  13   3       62.82       60.95      4.85 o 
   4  13   3        0.50       -1.82      3.24 o 
   5  13   3        0.06        0.00      3.89 o 
   6  13   3        3.93        6.18      4.46 o 
  -7  14   3        0.06       -2.45      3.92 o 
  -6  14   3        2.27        3.13      3.65 o 
  -5  14   3       77.76       62.78      5.26 o 
  -4  14   3       28.73       23.60      3.97 o 
  -3  14   3        0.56       -1.44      2.69 o 
  -2  14   3       11.69       14.83      3.10 o 
  -1  14   3        7.39        8.68      2.91 o 
   0  14   3       28.63       30.30      2.71 o 
   1  14   3        1.56        1.61      2.78 o 
   2  14   3        3.39        6.37      3.70 o 
   3  14   3        0.00       -2.56      3.59 o 
   4  14   3        3.32        8.57      3.35 o 
   5  14   3        4.49        6.72      4.03 o 
  -7  15   3        0.56        6.50      3.97 o 
  -6  15   3        0.75       -0.76      3.95 o 
  -5  15   3        5.56        7.73      3.40 o 
  -4  15   3       67.49       45.94      4.58 o 
  -3  15   3       13.91       13.45      3.32 o 
  -2  15   3        2.78        3.10      3.02 o 
  -1  15   3       54.24       57.10      4.63 o 
   0  15   3       11.26        8.94      2.74 o 
   1  15   3       61.26       57.84      4.90 o 
   2  15   3        6.68        1.63      4.11 o 
   3  15   3       12.68       14.40      4.08 o 
   4  15   3        8.56        7.76      4.25 o 
   5  15   3        0.73       -1.12      4.14 o 
  -7  16   3        2.86       -0.60      4.25 o 
  -6  16   3        4.67        6.61      4.22 o 
  -5  16   3        0.36       -2.88      3.43 o 
  -4  16   3       35.15       24.34      4.52 o 
  -3  16   3       35.75       42.77      4.19 o 
  -2  16   3        2.00       -0.38      3.05 o 
  -1  16   3       12.40       18.26      3.73 o 
   0  16   3      234.03      250.01      5.74 o 
   1  16   3      377.09      354.41     10.25 o 
   2  16   3      304.31      309.03      9.64 o 
   3  16   3       18.90       24.42      4.00 o 
   4  16   3       13.29       12.06      4.14 o 
   5  16   3        0.42        6.42      3.89 o 
  -6  17   3        1.27        4.44      3.89 o 
  -5  17   3        4.08       -1.52      4.25 o 
  -4  17   3        6.79        8.82      3.24 o 
  -3  17   3        1.30        0.44      3.51 o 
  -2  17   3       10.43       10.86      3.29 o 
  -1  17   3        2.87       -3.70      3.70 o 
   0  17   3        3.87       -0.23      3.33 o 
   1  17   3        3.55       11.70      4.11 o 
   2  17   3        2.56        4.16      4.16 o 
   3  17   3       35.56       29.75      5.20 o 
   4  17   3        5.28        8.79      3.84 o 
  -6  18   3       11.73       15.13      4.25 o 
  -5  18   3       13.01       12.22      4.76 o 
  -4  18   3        0.64        0.24      3.92 o 
  -3  18   3        0.13       -0.68      3.57 o 
  -2  18   3        0.11        3.13      3.10 o 
  -1  18   3       13.88        7.24      4.06 o 
   0  18   3      181.60      182.04      5.62 o 
   1  18   3       19.55       18.21      4.74 o 
   2  18   3      113.18      130.17      7.19 o 
   3  18   3       25.05       22.16      5.20 o 
   4  18   3        0.13        6.34      4.08 o 
  -5  19   3        0.46        5.61      3.65 o 
  -4  19   3       21.19       17.96      4.16 o 
  -3  19   3        0.13        1.47      3.57 o 
  -2  19   3       16.84       12.36      4.30 o 
  -1  19   3       17.79       26.97      4.22 o 
   0  19   3        3.63        8.25      3.08 o 
   1  19   3        1.81        6.61      3.67 o 
   2  19   3       20.88       21.75      5.31 o 
   3  19   3        4.72        4.74      4.25 o 
   4  19   3       10.08       -1.20      5.36 o 
  -5  20   3        1.57       -0.30      4.00 o 
  -4  20   3        6.64        5.80      4.25 o 
  -3  20   3        0.27        4.98      3.62 o 
  -2  20   3        6.53        2.29      4.03 o 
  -1  20   3        2.99        6.23      3.86 o 
   0  20   3        0.69        3.17      2.91 o 
   1  20   3        8.69       10.67      4.35 o 
   2  20   3        1.01       -0.54      4.44 o 
   3  20   3        2.82        4.98      4.41 o 
  -4  21   3        0.62        5.52      3.73 o 
  -3  21   3       12.72        3.89      4.41 o 
  -2  21   3        0.02        6.18      3.70 o 
  -1  21   3        2.94        1.61      4.11 o 
   0  21   3        4.50        4.44      3.15 o 
   1  21   3        0.00        3.05      3.95 o 
   2  21   3        2.37       10.72      4.38 o 
  -3  22   3        1.04       11.16      3.54 o 
  -2  22   3        9.49       13.69      4.68 o 
  -1  22   3        0.93        3.10      3.84 o 
   0  22   3       13.02       15.98      3.33 o 
   1  22   3       23.33       17.26      5.01 o 
  -2  23   3        0.04       10.29      4.16 o 
  -1  23   3       17.67       28.74      5.23 o 
   0  23   3        5.67        3.52      3.33 o 
  -9   0   4       49.12       47.81      5.85 o 
  -8   0   4        7.04        9.31      3.67 o 
  -7   0   4       17.58       12.03      3.38 o 
  -6   0   4      198.47      156.05      6.06 o 
  -5   0   4       29.82       29.16      2.78 o 
  -4   0   4       16.14       20.85      2.53 o 
  -3   0   4     2306.35     2341.40     16.02 o 
  -2   0   4     2688.12     3222.97     17.55 o 
  -1   0   4      630.69      718.07      8.11 o 
   0   0   4      168.35      174.40      3.18 o 
   1   0   4     4909.73     4683.48     23.76 o 
   2   0   4     3801.43     3658.62     23.11 o 
   3   0   4      261.81      199.52      6.61 o 
   4   0   4        6.79        9.28      3.05 o 
   5   0   4        0.21       -1.09      2.80 o 
   6   0   4       11.19        6.34      4.44 o 
   7   0   4        9.73       12.14      4.16 o 
  -9   1   4        0.12        2.18      3.86 o 
  -8   1   4       38.44       42.22      5.15 o 
  -7   1   4       71.90       63.46      5.01 o 
  -6   1   4       10.36        6.64      2.80 o 
  -5   1   4       44.87       47.11      3.43 o 
  -4   1   4      330.39      371.71      7.11 o 
  -3   1   4        0.46        0.49      1.88 o 
  -2   1   4       90.33      106.47      3.68 o 
  -1   1   4      317.07      366.52      6.14 o 
   0   1   4       72.91       82.25      3.68 o 
   1   1   4      552.68      534.46      8.02 o 
   2   1   4       32.35       33.08      3.51 o 
   3   1   4       49.16       55.44      3.87 o 
   4   1   4        0.09       -0.19      3.05 o 
   5   1   4        0.25       -3.37      3.37 o 
   6   1   4        1.83       -4.08      4.08 o 
   7   1   4        0.02        1.50      4.11 o 
  -9   2   4        2.76        3.57      4.11 o 
  -8   2   4       67.53       67.07      5.07 o 
  -7   2   4        6.14        5.58      2.86 o 
  -6   2   4        7.46        4.87      2.97 o 
  -5   2   4        9.80       13.23      2.45 o 
  -4   2   4       26.47       18.73      2.53 o 
  -3   2   4       29.57       42.18      2.72 o 
  -2   2   4      259.60      248.92      5.28 o 
  -1   2   4        3.30        2.15      1.66 o 
   0   2   4      126.68      132.28      8.13 o 
   1   2   4       34.57       46.35      3.10 o 
   2   2   4        0.56        5.82      2.31 o 
   3   2   4        2.96        5.09      2.53 o 
   4   2   4       74.05       70.00      4.85 o 
   5   2   4        0.10       -2.18      3.10 o 
   6   2   4       11.33        8.68      4.22 o 
   7   2   4        0.06       -3.57      4.25 o 
  -9   3   4        1.23        6.10      4.11 o 
  -8   3   4        5.38        8.74      4.11 o 
  -7   3   4        5.40        8.44      3.29 o 
  -6   3   4       61.76       64.68      4.30 o 
  -5   3   4       14.44        8.00      2.40 o 
  -4   3   4      496.48      497.98      8.37 o 
  -3   3   4       12.18       10.53      2.07 o 
  -2   3   4      284.87      273.12      5.42 o 
  -1   3   4      578.57      598.46      7.65 o 
   0   3   4       21.55       27.60      4.30 o 
   1   3   4       81.45       79.36      3.76 o 
   2   3   4      231.50      227.13      6.23 o 
   3   3   4       25.78       33.84      3.29 o 
   4   3   4       71.03       77.84      4.79 o 
   5   3   4       25.60       28.47      4.03 o 
   6   3   4       15.65       25.97      4.44 o 
   7   3   4        5.66        9.28      4.76 o 
  -9   4   4       12.60       11.46      4.74 o 
  -8   4   4       12.26        7.65      3.76 o 
  -7   4   4       87.24      100.05      5.69 o 
  -6   4   4        1.76        6.20      2.83 o 
  -5   4   4      134.49      138.80      5.21 o 
  -4   4   4        0.24        0.73      2.04 o 
  -3   4   4       12.71       14.59      2.26 o 
  -2   4   4      280.45      306.37      5.88 o 
  -1   4   4      277.86      320.69      5.97 o 
   0   4   4     1232.84     1312.17     61.72 o 
   1   4   4       40.25       37.39      2.91 o 
   2   4   4       55.15       47.01      3.35 o 
   3   4   4        3.86        0.79      2.94 o 
   4   4   4       75.53       76.97      4.66 o 
   5   4   4       11.50       11.32      3.89 o 
   6   4   4       17.01       19.49      4.25 o 
   7   4   4        3.95        6.97      4.44 o 
  -9   5   4        0.33       -0.57      4.08 o 
  -8   5   4        0.00        4.35      3.46 o 
  -7   5   4        0.09       -3.40      3.40 o 
  -6   5   4      147.97      138.03      6.02 o 
  -5   5   4       63.04       54.12      3.70 o 
  -4   5   4      301.03      319.82      7.00 o 
  -3   5   4       47.99       44.72      3.05 o 
  -2   5   4        9.88       11.79      2.07 o 
  -1   5   4       45.79       47.77      2.97 o 
   0   5   4      139.50      188.89      3.63 o 
   1   5   4       12.54       12.17      2.48 o 
   2   5   4       52.98       59.37      3.92 o 
   3   5   4        0.47       -1.96      2.61 o 
   4   5   4        5.03       -1.14      3.24 o 
   5   5   4        0.20       -1.36      3.32 o 
   6   5   4       41.88       41.08      5.17 o 
  -9   6   4       10.03        6.31      5.06 o 
  -8   6   4        3.96        1.99      3.54 o 
  -7   6   4       56.52       61.43      5.17 o 
  -6   6   4      159.32      161.05      6.52 o 
  -5   6   4        9.43       12.41      2.83 o 
  -4   6   4       54.26       57.55      3.73 o 
  -3   6   4       20.27       15.30      2.26 o 
  -2   6   4       52.34       61.40      3.16 o 
  -1   6   4      110.90      131.35      4.14 o 
   0   6   4       17.76       14.13      1.69 o 
   1   6   4      506.15      569.46      8.94 o 
   2   6   4       86.10       82.83      4.14 o 
   3   6   4       17.01       23.25      3.18 o 
   4   6   4       11.73        6.70      3.54 o 
   5   6   4       18.51       18.37      4.49 o 
   6   6   4        4.27        3.76      4.11 o 
  -9   7   4        7.17        8.46      4.41 o 
  -8   7   4        1.33       -3.97      3.97 o 
  -7   7   4        4.65        5.85      3.59 o 
  -6   7   4        1.55        1.69      3.46 o 
  -5   7   4       41.38       41.99      3.73 o 
  -4   7   4       13.59       15.84      2.34 o 
  -3   7   4       30.36       27.01      2.89 o 
  -2   7   4       31.77       28.24      2.61 o 
  -1   7   4       19.82       20.93      2.56 o 
   0   7   4      131.25      165.18      3.63 o 
   1   7   4       28.59       35.99      3.21 o 
   2   7   4       60.94       67.63      3.95 o 
   3   7   4        0.04        0.16      2.69 o 
   4   7   4       10.44       15.57      3.97 o 
   5   7   4        4.87        0.00      3.54 o 
   6   7   4        1.33        2.72      4.19 o 
  -9   8   4        0.04        1.50      4.35 o 
  -8   8   4       18.89       22.95      4.63 o 
  -7   8   4        1.94        0.90      3.43 o 
  -6   8   4       11.44       10.40      4.11 o 
  -5   8   4      233.36      230.85      7.37 o 
  -4   8   4      183.69      213.19      6.44 o 
  -3   8   4      493.61      547.41      9.16 o 
  -2   8   4      114.06      125.96      4.63 o 
  -1   8   4      749.01      814.95     10.69 o 
   0   8   4      234.11      241.94      4.47 o 
   1   8   4       17.95       26.19      2.59 o 
   2   8   4        1.75       -1.58      2.53 o 
   3   8   4       22.39       25.78      3.67 o 
   4   8   4      172.88      177.63      7.52 o 
   5   8   4        5.38        7.21      3.78 o 
   6   8   4       20.18       18.37      4.74 o 
  -8   9   4        0.37       -0.79      4.27 o 
  -7   9   4       55.74       48.93      5.17 o 
  -6   9   4      585.46      592.31     12.33 o 
  -5   9   4     1026.06     1038.30     14.49 o 
  -4   9   4       96.47       99.65      4.85 o 
  -3   9   4      151.02      145.36      5.37 o 
  -2   9   4      169.27      177.94      5.35 o 
  -1   9   4      542.52      605.12      9.60 o 
   0   9   4      287.92      298.10      5.04 o 
   1   9   4        2.77        1.77      2.34 o 
   2   9   4        0.48       -0.33      2.37 o 
   3   9   4       49.07       49.67      4.25 o 
   4   9   4        2.99        5.17      3.65 o 
   5   9   4        1.25        5.20      3.67 o 
   6   9   4       12.73       12.82      4.71 o 
  -8  10   4        0.04       -4.35      4.35 o 
  -7  10   4        0.30       -4.19      4.19 o 
  -6  10   4       25.85       25.91      4.33 o 
  -5  10   4      220.90      223.05      7.64 o 
  -4  10   4       81.64       83.80      4.71 o 
  -3  10   4        1.68        1.93      2.69 o 
  -2  10   4        2.57        1.42      2.12 o 
  -1  10   4       45.32       56.42      3.57 o 
   0  10   4        1.67        0.98      1.64 o 
   1  10   4       31.05       34.09      3.51 o 
   2  10   4       24.28       26.60      3.38 o 
   3  10   4       56.66       56.80      4.71 o 
   4  10   4       58.18       61.68      5.34 o 
   5  10   4        2.26       -4.19      4.19 o 
   6  10   4        1.87        6.42      4.27 o 
  -8  11   4        5.90        3.35      4.11 o 
  -7  11   4       84.13      105.57      6.54 o 
  -6  11   4       56.87       53.32      4.93 o 
  -5  11   4       23.73       21.04      4.14 o 
  -4  11   4       11.65       13.23      3.27 o 
  -3  11   4       36.84       42.23      3.65 o 
  -2  11   4        1.20        1.36      2.50 o 
  -1  11   4      133.78      143.98      5.53 o 
   0  11   4      148.46      139.44      3.97 o 
   1  11   4        1.01        0.82      2.42 o 
   2  11   4        3.97        7.27      2.78 o 
   3  11   4        0.10        0.41      3.24 o 
   4  11   4       27.19       28.17      4.36 o 
   5  11   4        4.24        2.10      4.33 o 
   6  11   4        0.79        2.10      4.35 o 
  -8  12   4        0.07       -4.30      4.30 o 
  -7  12   4       27.40       23.41      5.23 o 
  -6  12   4       24.67       18.46      4.14 o 
  -5  12   4        1.65        2.01      3.29 o 
  -4  12   4        0.39       -1.09      2.80 o 
  -3  12   4        0.10        0.84      2.53 o 
  -2  12   4      160.97      173.30      6.27 o 
  -1  12   4       21.25       22.59      3.21 o 
   0  12   4       21.70       24.82      3.28 o 
   1  12   4        0.51        5.06      2.94 o 
   2  12   4        1.80        5.93      2.78 o 
   3  12   4        0.44        1.71      3.43 o 
   4  12   4        0.81       -1.44      3.57 o 
   5  12   4        9.73       11.16      4.35 o 
  -8  13   4        3.54        5.66      4.63 o 
  -7  13   4        0.05       -2.64      4.00 o 
  -6  13   4        0.11       -3.84      3.84 o 
  -5  13   4        0.63       -2.10      3.27 o 
  -4  13   4       21.86       23.79      3.73 o 
  -3  13   4        4.87        2.86      3.29 o 
  -2  13   4       35.21       35.45      3.78 o 
  -1  13   4       96.68       96.89      5.07 o 
   0  13   4       21.73       24.33      2.44 o 
   1  13   4       72.16       77.05      4.88 o 
   2  13   4        0.99        3.21      3.21 o 
   3  13   4        0.02       -1.33      3.54 o 
   4  13   4        3.07        1.74      3.62 o 
   5  13   4        7.25        8.44      4.46 o 
  -7  14   4        0.63       -3.70      3.70 o 
  -6  14   4        1.17        0.73      4.14 o 
  -5  14   4        3.71        3.10      3.46 o 
  -4  14   4        0.18        1.63      3.13 o 
  -3  14   4        1.25        3.43      2.91 o 
  -2  14   4       33.92       38.36      3.97 o 
  -1  14   4       34.48       41.49      4.17 o 
   0  14   4       44.97       43.64      3.17 o 
   1  14   4       27.06       33.16      4.30 o 
   2  14   4       63.00       70.72      5.58 o 
   3  14   4       13.71       10.29      4.06 o 
   4  14   4        9.28       11.19      4.38 o 
   5  14   4        0.20        0.30      3.59 o 
  -7  15   4        8.81        7.43      4.22 o 
  -6  15   4       37.74       36.72      5.28 o 
  -5  15   4       19.59       15.62      3.92 o 
  -4  15   4       87.56       78.86      5.56 o 
  -3  15   4       10.38        9.69      3.59 o 
  -2  15   4       17.69       15.19      3.29 o 
  -1  15   4       93.41       87.78      5.78 o 
   0  15   4       52.50       56.98      4.47 o 
   1  15   4        9.43        9.58      3.81 o 
   2  15   4       69.25       70.78      5.56 o 
   3  15   4       56.51       57.86      6.26 o 
   4  15   4        6.19        1.91      4.27 o 
   5  15   4        0.22       -4.44      4.44 o 
  -7  16   4        1.05        9.23      4.00 o 
  -6  16   4        0.01        1.61      4.05 o 
  -5  16   4       19.19       17.91      4.25 o 
  -4  16   4       60.88       47.46      5.34 o 
  -3  16   4       46.38       49.93      4.76 o 
  -2  16   4        0.44       -2.29      3.67 o 
  -1  16   4       16.03       10.07      4.11 o 
   0  16   4        0.18        1.18      2.29 o 
   1  16   4      215.81      216.42      8.48 o 
   2  16   4       16.46       12.03      4.76 o 
   3  16   4        2.01       -1.55      4.33 o 
   4  16   4        0.78       -4.68      4.68 o 
  -6  17   4        6.09        5.33      4.08 o 
  -5  17   4        5.41        5.17      3.97 o 
  -4  17   4        5.36        9.12      3.95 o 
  -3  17   4       82.29       66.46      5.64 o 
  -2  17   4       95.61       82.27      5.48 o 
  -1  17   4       42.26       41.63      4.90 o 
   0  17   4       62.45       67.84      3.98 o 
   1  17   4       28.95       21.72      5.47 o 
   2  17   4        7.12        7.48      4.57 o 
   3  17   4        3.61        4.60      4.16 o 
   4  17   4        0.37       -1.20      4.30 o 
  -6  18   4        8.52       12.38      4.03 o 
  -5  18   4        2.08        4.35      3.86 o 
  -4  18   4        9.06        6.59      4.27 o 
  -3  18   4       97.52       91.96      6.21 o 
  -2  18   4       17.66        8.66      4.11 o 
  -1  18   4        4.87       -1.63      3.65 o 
   0  18   4       13.16        6.77      3.17 o 
   1  18   4       99.59      100.19      6.65 o 
   2  18   4      149.91      164.60      8.61 o 
   3  18   4        5.08        9.06      4.35 o 
  -5  19   4        0.91       10.86      3.51 o 
  -4  19   4        0.95       -3.21      4.00 o 
  -3  19   4        0.91        4.84      3.81 o 
  -2  19   4        1.18        4.49      3.81 o 
  -1  19   4        0.08        1.25      3.62 o 
   0  19   4       59.55       61.70      4.25 o 
   1  19   4       26.41       17.77      5.06 o 
   2  19   4        6.01        5.55      4.82 o 
   3  19   4        2.85        4.46      4.57 o 
  -5  20   4        1.42        0.00      4.35 o 
  -4  20   4        3.52        3.67      4.27 o 
  -3  20   4        0.09       -4.16      4.16 o 
  -2  20   4        6.29        4.22      3.40 o 
  -1  20   4        0.12       -1.85      4.16 o 
   0  20   4       17.34       12.01      3.55 o 
   1  20   4       21.88       12.74      5.09 o 
   2  20   4        8.13        3.78      4.90 o 
  -4  21   4        4.55        4.19      4.41 o 
  -3  21   4        3.94        2.59      4.19 o 
  -2  21   4        0.92        1.69      4.00 o 
  -1  21   4       17.06       14.48      5.09 o 
   0  21   4        1.74       -0.78      2.85 o 
   1  21   4        2.19        1.74      4.46 o 
  -3  22   4        3.51       -1.82      4.52 o 
  -2  22   4       16.53       18.64      5.31 o 
  -1  22   4       10.28       10.61      4.95 o 
   0  22   4        0.15       -1.63      2.87 o 
  -9   1   5        1.56        8.03      3.76 o 
  -8   1   5       26.69       21.91      4.57 o 
  -7   1   5       10.84        9.80      3.40 o 
  -6   1   5       16.72       16.30      3.51 o 
  -5   1   5        0.30       -2.50      2.50 o 
  -4   1   5       46.22       46.19      3.27 o 
  -3   1   5      979.03     1047.17     11.78 o 
  -2   1   5       63.47       72.66      3.81 o 
  -1   1   5      648.22      650.57      8.89 o 
   0   1   5      214.08      196.93      3.92 o 
   1   1   5       41.34       39.18      3.40 o 
   2   1   5       25.28       25.07      3.29 o 
   3   1   5      303.63      287.98      8.66 o 
   4   1   5       20.41       18.02      3.81 o 
   5   1   5        2.37        5.61      3.21 o 
   6   1   5        0.61       -3.95      3.95 o 
  -9   2   5        1.27        1.66      3.97 o 
  -8   2   5       31.60       21.04      4.82 o 
  -7   2   5       25.38       25.91      4.03 o 
  -6   2   5       92.00       90.64      4.88 o 
  -5   2   5       15.60       17.67      2.64 o 
  -4   2   5       15.26       16.52      2.48 o 
  -3   2   5       93.93       82.99      3.73 o 
  -2   2   5       67.80       60.76      3.24 o 
  -1   2   5      395.16      385.81      7.26 o 
   0   2   5       39.22       38.11      4.14 o 
   1   2   5      779.63      755.88     10.62 o 
   2   2   5      233.89      238.12      6.91 o 
   3   2   5      346.77      304.48      8.74 o 
   4   2   5       23.72       19.82      4.00 o 
   5   2   5        7.96        3.92      3.86 o 
   6   2   5        6.98        5.12      4.11 o 
  -9   3   5        0.63       -4.27      4.27 o 
  -8   3   5       43.44       33.76      5.25 o 
  -7   3   5       13.62        7.89      3.62 o 
  -6   3   5        0.13        0.00      2.67 o 
  -5   3   5        1.87        5.55      2.20 o 
  -4   3   5      256.07      272.97      6.64 o 
  -3   3   5      318.25      317.26      6.78 o 
  -2   3   5      269.74      237.37      5.77 o 
  -1   3   5      106.17      103.73      4.20 o 
   0   3   5      108.46      113.81      7.84 o 
   1   3   5      427.67      434.29      8.73 o 
   2   3   5      326.05      314.04      8.09 o 
   3   3   5       11.45       15.73      3.65 o 
   4   3   5       15.58       18.51      3.95 o 
   5   3   5       12.52       11.38      4.08 o 
   6   3   5        0.41        0.87      4.25 o 
  -9   4   5        0.00        2.26      3.92 o 
  -8   4   5        3.51        8.30      3.76 o 
  -7   4   5       69.23       53.90      5.04 o 
  -6   4   5       23.37       16.52      3.51 o 
  -5   4   5       86.37       95.79      4.63 o 
  -4   4   5        3.06        4.57      2.12 o 
  -3   4   5      320.92      304.28      6.76 o 
  -2   4   5        3.22        3.81      1.88 o 
  -1   4   5        5.88        4.55      1.99 o 
   0   4   5       26.76       25.20      2.00 o 
   1   4   5       11.00       13.58      2.64 o 
   2   4   5       83.18       75.87      4.77 o 
   3   4   5       45.51       50.05      4.57 o 
   4   4   5       32.39       34.49      4.27 o 
   5   4   5        5.71        8.25      3.59 o 
   6   4   5        0.00        6.64      3.86 o 
  -9   5   5        4.00       -3.13      3.97 o 
  -8   5   5        0.14       -0.49      3.67 o 
  -7   5   5       19.37       24.61      3.81 o 
  -6   5   5        3.05        3.16      3.13 o 
  -5   5   5       15.85       20.85      3.10 o 
  -4   5   5        0.59       -1.28      2.34 o 
  -3   5   5        4.16        4.16      2.18 o 
  -2   5   5        1.11        4.08      1.99 o 
  -1   5   5      137.09      144.19      4.91 o 
   0   5   5      116.36      113.28      8.21 o 
   1   5   5        2.03        3.21      2.29 o 
   2   5   5       40.47       37.33      3.76 o 
   3   5   5      112.04      111.66      5.64 o 
   4   5   5        8.22       15.32      3.51 o 
   5   5   5        8.76        7.10      4.38 o 
   6   5   5        0.95       10.53      3.86 o 
  -9   6   5        0.74        1.44      4.19 o 
  -8   6   5        0.78        4.52      3.54 o 
  -7   6   5        5.28       -1.52      3.35 o 
  -6   6   5       11.21       20.49      3.51 o 
  -5   6   5      366.43      395.62      9.24 o 
  -4   6   5       77.16       76.88      4.36 o 
  -3   6   5        4.28        3.78      2.29 o 
  -2   6   5        6.54       12.66      2.20 o 
  -1   6   5       12.90        7.92      2.37 o 
   0   6   5       12.23       12.65      1.80 o 
   1   6   5       94.92       88.83      4.63 o 
   2   6   5       21.09       20.55      3.27 o 
   3   6   5        1.61       -0.76      3.24 o 
   4   6   5        3.22       -1.80      3.81 o 
   5   6   5      115.00      113.44      7.44 o 
   6   6   5        0.00       -2.97      4.68 o 
  -9   7   5        1.01       -2.67      4.54 o 
  -8   7   5       14.05       13.61      4.11 o 
  -7   7   5        1.83        3.57      3.18 o 
  -6   7   5      356.97      345.05      9.51 o 
  -5   7   5     1255.92     1249.60     15.67 o 
  -4   7   5      252.52      263.06      7.13 o 
  -3   7   5       79.19       75.60      4.14 o 
  -2   7   5        0.09        0.54      2.10 o 
  -1   7   5      385.86      387.45      8.02 o 
   0   7   5      109.17      123.99      6.56 o 
   1   7   5        7.65        6.10      2.75 o 
   2   7   5       18.24       25.45      3.59 o 
   3   7   5       24.54       25.94      3.70 o 
   4   7   5       26.75       26.51      4.33 o 
   5   7   5       28.60       27.85      5.01 o 
   6   7   5        2.03        4.82      4.27 o 
  -9   8   5        0.85       -4.63      4.63 o 
  -8   8   5       15.35        5.25      4.82 o 
  -7   8   5       39.20       44.08      4.60 o 
  -6   8   5       46.61       59.41      4.93 o 
  -5   8   5       80.26       88.48      5.53 o 
  -4   8   5        4.19       -2.10      3.02 o 
  -3   8   5      121.95      146.57      5.26 o 
  -2   8   5       48.34       53.40      3.38 o 
  -1   8   5        0.11        0.71      2.29 o 
   0   8   5      171.16      182.36      6.29 o 
   1   8   5       30.62       28.20      3.51 o 
   2   8   5       30.84       31.99      3.78 o 
   3   8   5        0.88        0.82      3.21 o 
   4   8   5        0.21        5.85      3.54 o 
   5   8   5       19.72       25.50      4.55 o 
  -8   9   5        0.30       -4.14      4.14 o 
  -7   9   5        8.30        8.98      3.97 o 
  -6   9   5       88.91       95.01      6.05 o 
  -5   9   5       24.09       18.73      4.22 o 
  -4   9   5        0.09       -2.69      3.02 o 
  -3   9   5      109.13      112.66      5.07 o 
  -2   9   5       62.69       71.91      4.19 o 
  -1   9   5        1.30       -2.26      2.72 o 
   0   9   5        7.27        8.53      1.90 o 
   1   9   5        5.41        7.67      2.75 o 
   2   9   5        6.29        9.25      3.08 o 
   3   9   5       14.96       15.30      3.84 o 
   4   9   5        0.31        0.24      3.59 o 
   5   9   5        0.19       -4.49      4.49 o 
  -8  10   5        0.00       -4.11      4.11 o 
  -7  10   5        3.88        7.32      3.86 o 
  -6  10   5        1.41        0.65      3.65 o 
  -5  10   5       13.77       11.02      4.19 o 
  -4  10   5       49.74       48.55      4.38 o 
  -3  10   5       22.93       25.78      3.43 o 
  -2  10   5      542.54      595.91     10.47 o 
  -1  10   5       50.68       52.64      3.98 o 
   0  10   5      191.17      199.42      4.79 o 
   1  10   5        4.85        7.48      3.02 o 
   2  10   5        0.00       -0.19      3.18 o 
   3  10   5       15.89       13.88      3.95 o 
   4  10   5        3.51       -1.74      3.89 o 
   5  10   5        7.04        5.09      4.19 o 
  -8  11   5        2.03        0.00      4.46 o 
  -7  11   5       10.56       19.38      4.41 o 
  -6  11   5       65.05       62.12      5.53 o 
  -5  11   5      159.48      160.43      6.84 o 
  -4  11   5        5.61        4.63      3.32 o 
  -3  11   5       51.50       50.76      3.95 o 
  -2  11   5       99.59       83.19      4.88 o 
  -1  11   5      130.49      138.80      5.72 o 
   0  11   5       33.28       34.04      5.32 o 
   1  11   5        0.37       -0.57      3.02 o 
   2  11   5       15.99       11.89      3.84 o 
   3  11   5       30.30       28.80      4.65 o 
   4  11   5        3.68        2.56      3.54 o 
   5  11   5        0.21       -0.30      4.08 o 
  -8  12   5        7.85        6.15      4.27 o 
  -7  12   5        4.90        6.53      3.95 o 
  -6  12   5        0.03        3.27      3.35 o 
  -5  12   5       68.03       56.37      5.09 o 
  -4  12   5       69.06       68.96      5.04 o 
  -3  12   5        2.40        2.91      2.99 o 
  -2  12   5      158.89      183.28      6.60 o 
  -1  12   5       44.76       48.00      4.38 o 
   0  12   5        9.36        8.13      2.95 o 
   1  12   5        3.75        1.17      3.35 o 
   2  12   5        4.14       -2.15      3.40 o 
   3  12   5        0.94       -0.46      3.97 o 
   4  12   5        4.73        6.91      3.76 o 
   5  12   5        2.03        3.89      4.08 o 
  -8  13   5        0.42       -4.65      4.65 o 
  -7  13   5        2.68        4.33      4.38 o 
  -6  13   5       20.38       23.57      4.06 o 
  -5  13   5       66.70       75.41      5.45 o 
  -4  13   5        9.35       13.88      3.51 o 
  -3  13   5       12.73        8.11      3.70 o 
  -2  13   5        1.55        5.06      3.10 o 
  -1  13   5      101.67      102.66      5.64 o 
   0  13   5       47.67       50.85      3.08 o 
   1  13   5        9.78       13.64      3.65 o 
   2  13   5        9.70        6.07      3.59 o 
   3  13   5       18.85       24.25      4.60 o 
   4  13   5       15.23       20.11      4.33 o 
  -7  14   5        0.06        0.84      3.86 o 
  -6  14   5        1.10        2.04      3.37 o 
  -5  14   5       58.58       51.46      5.34 o 
  -4  14   5        0.17        3.65      3.24 o 
  -3  14   5       63.99       66.77      4.93 o 
  -2  14   5       59.68       67.62      5.12 o 
  -1  14   5       12.21        9.96      3.59 o 
   0  14   5       39.32       41.48      5.05 o 
   1  14   5        2.70       10.67      3.21 o 
   2  14   5        5.71        2.83      4.11 o 
   3  14   5        4.49       -1.03      4.38 o 
   4  14   5        0.67        5.71      3.86 o 
  -7  15   5        1.43        3.78      3.86 o 
  -6  15   5        0.15       -3.89      3.89 o 
  -5  15   5        4.26        9.47      3.76 o 
  -4  15   5       49.20       47.87      4.52 o 
  -3  15   5        5.59        3.24      3.78 o 
  -2  15   5       10.12       14.72      3.95 o 
  -1  15   5       27.02       22.16      4.41 o 
   0  15   5        6.80        9.37      2.75 o 
   1  15   5       16.28       24.28      4.71 o 
   2  15   5       13.43       13.06      4.55 o 
   3  15   5        3.07       11.29      4.33 o 
   4  15   5        8.58       -2.07      5.39 o 
  -6  16   5        2.66        3.32      4.08 o 
  -5  16   5        3.07        0.00      3.89 o 
  -4  16   5        0.06        4.30      3.57 o 
  -3  16   5       40.45       42.20      4.71 o 
  -2  16   5        7.60        4.00      3.24 o 
  -1  16   5       75.93       78.65      5.91 o 
   0  16   5       29.96       35.24      5.95 o 
   1  16   5       78.95       92.22      6.21 o 
   2  16   5       66.44       66.47      6.34 o 
   3  16   5       60.18       59.88      6.26 o 
  -6  17   5        0.20        6.37      3.78 o 
  -5  17   5        2.74        5.91      4.03 o 
  -4  17   5        5.83        5.55      3.78 o 
  -3  17   5       12.24        6.99      4.33 o 
  -2  17   5        0.02        0.00      3.46 o 
  -1  17   5       47.41       49.66      5.28 o 
   0  17   5       29.63       28.22      3.60 o 
   1  17   5       38.62       34.33      5.44 o 
   2  17   5        2.01        4.87      4.46 o 
   3  17   5        1.47       -5.20      5.20 o 
  -6  18   5        8.30        7.27      4.57 o 
  -5  18   5        0.06       -1.42      4.08 o 
  -4  18   5        1.22       -1.33      3.97 o 
  -3  18   5       10.31       13.50      4.22 o 
  -2  18   5        3.30       -0.24      4.22 o 
  -1  18   5        1.37        0.49      3.76 o 
   0  18   5       38.61       35.51      3.76 o 
   1  18   5        0.38        0.00      4.14 o 
   2  18   5        7.73        0.84      5.25 o 
  -5  19   5        0.67       -3.84      4.46 o 
  -4  19   5        7.76        4.19      4.25 o 
  -3  19   5        0.50       -3.84      3.84 o 
  -2  19   5       12.14        9.25      4.08 o 
  -1  19   5       13.22       18.78      4.38 o 
   0  19   5        0.00       -1.92      3.07 o 
   1  19   5        0.15        7.89      4.35 o 
   2  19   5       13.84        5.99      5.20 o 
  -4  20   5        0.37       -4.11      4.49 o 
  -3  20   5        0.93       -4.35      4.35 o 
  -2  20   5        1.79       -1.96      4.08 o 
  -1  20   5        3.49        9.77      4.16 o 
   0  20   5        1.11       -6.29      6.29 o 
   1  20   5        1.64       -0.60      4.27 o 
  -3  21   5        7.65       13.80      4.90 o 
  -2  21   5        6.96       11.78      4.49 o 
  -1  21   5        0.12        6.50      4.25 o 
   0  21   5        0.44        4.42      3.62 o 
  -9   0   6        3.44        4.25      4.25 o 
  -8   0   6       19.20       19.00      4.19 o 
  -7   0   6       37.01       34.41      4.44 o 
  -6   0   6       96.95      105.13      5.56 o 
  -5   0   6       62.78       50.00      3.70 o 
  -4   0   6       16.98       17.58      2.94 o 
  -3   0   6      852.06      919.51     12.01 o 
  -2   0   6      749.06      846.87     11.17 o 
  -1   0   6        0.23        2.64      2.45 o 
   0   0   6        7.35        6.63      1.80 o 
   1   0   6      132.18      125.53      5.70 o 
   2   0   6     2109.57     1976.80     20.27 o 
   3   0   6      197.10      172.41      7.53 o 
   4   0   6       12.68       11.76      3.37 o 
   5   0   6        0.35       -3.57      3.76 o 
  -9   1   6        7.49        4.82      4.60 o 
  -8   1   6       27.05       26.92      4.55 o 
  -7   1   6      246.06      204.44      8.05 o 
  -6   1   6       25.83       19.63      3.62 o 
  -5   1   6       29.47       31.39      3.48 o 
  -4   1   6       54.37       47.36      3.62 o 
  -3   1   6      132.15      144.26      5.37 o 
  -2   1   6      824.38     1020.42     12.17 o 
  -1   1   6        0.01        5.42      1.96 o 
   0   1   6       44.88       41.25      2.89 o 
   1   1   6       16.65       17.15      3.48 o 
   2   1   6        0.63        9.93      3.95 o 
   3   1   6      238.06      237.50      8.40 o 
   4   1   6        0.00        3.84      3.57 o 
   5   1   6        1.69        4.41      3.86 o 
  -9   2   6        7.92        7.10      4.14 o 
  -8   2   6       44.19       37.73      5.20 o 
  -7   2   6       21.85       26.00      4.19 o 
  -6   2   6       21.77       26.78      4.16 o 
  -5   2   6        3.89        5.88      2.64 o 
  -4   2   6       14.43       18.40      2.56 o 
  -3   2   6      122.82      125.35      4.83 o 
  -2   2   6       28.38       31.55      3.21 o 
  -1   2   6      155.09      139.10      5.18 o 
   0   2   6       16.12       14.62      2.78 o 
   1   2   6        7.95       -0.33      3.21 o 
   2   2   6       17.40       23.14      3.67 o 
   3   2   6       61.25       69.36      5.53 o 
   4   2   6       39.87       44.89      5.28 o 
   5   2   6        0.65       -4.38      4.38 o 
  -9   3   6       24.22       24.93      5.31 o 
  -8   3   6       12.97       19.51      4.16 o 
  -7   3   6       32.64       37.59      4.63 o 
  -6   3   6       10.83       13.06      3.27 o 
  -5   3   6        4.62        0.35      2.72 o 
  -4   3   6      142.82      135.51      5.40 o 
  -3   3   6       33.57       31.39      3.08 o 
  -2   3   6       10.77        8.27      2.67 o 
  -1   3   6        0.00       -0.84      1.99 o 
   0   3   6       14.38       15.93      1.99 o 
   1   3   6       22.27       24.17      3.59 o 
   2   3   6      109.83       99.48      5.80 o 
   3   3   6        4.04        3.84      3.67 o 
   4   3   6      106.43      100.06      6.62 o 
   5   3   6        0.05       -3.89      3.89 o 
  -9   4   6        1.38        0.87      4.46 o 
  -8   4   6       22.40       27.82      4.52 o 
  -7   4   6        9.37       13.28      3.27 o 
  -6   4   6      206.49      202.99      7.28 o 
  -5   4   6       70.09       64.01      4.44 o 
  -4   4   6      483.70      518.01      9.86 o 
  -3   4   6       17.01       17.23      2.86 o 
  -2   4   6        5.34        8.60      2.59 o 
  -1   4   6       42.30       38.23      3.32 o 
   0   4   6        8.42        8.82      1.96 o 
   1   4   6      117.29      105.66      5.53 o 
   2   4   6      108.05      104.63      5.75 o 
   3   4   6        2.20       -3.37      3.37 o 
   4   4   6        0.00        5.17      3.70 o 
   5   4   6        3.99       -2.26      4.60 o 
  -9   5   6        1.84        3.51      4.35 o 
  -8   5   6        0.00        8.46      3.40 o 
  -7   5   6        6.50        2.69      3.81 o 
  -6   5   6       94.08       85.62      5.61 o 
  -5   5   6        0.09       -1.06      3.13 o 
  -4   5   6        1.90        4.52      2.67 o 
  -3   5   6       49.59       46.89      3.49 o 
  -2   5   6        1.11        5.17      2.10 o 
  -1   5   6       42.56       38.53      3.51 o 
   0   5   6       41.90       36.58      4.45 o 
   1   5   6       15.22       12.33      3.24 o 
   2   5   6        7.35        9.69      3.43 o 
   3   5   6        1.41        2.42      3.29 o 
   4   5   6        3.82       -2.23      4.22 o 
   5   5   6        1.18       -1.14      4.27 o 
  -9   6   6        5.87        9.80      4.57 o 
  -8   6   6        0.55        5.99      3.81 o 
  -7   6   6        5.12        5.28      3.59 o 
  -6   6   6       82.32       88.33      5.42 o 
  -5   6   6      215.08      207.35      7.42 o 
  -4   6   6       81.86       91.89      4.63 o 
  -3   6   6        5.38        7.81      2.53 o 
  -2   6   6        1.73        0.00      2.59 o 
  -1   6   6       11.56       12.22      2.75 o 
   0   6   6       99.75      104.40      4.93 o 
   1   6   6       51.36       47.22      4.30 o 
   2   6   6       24.67       29.53      4.06 o 
   3   6   6       17.72       12.30      4.00 o 
   4   6   6        2.48       -4.14      4.14 o 
   5   6   6        6.30        3.76      4.44 o 
  -9   7   6       22.36       26.57      5.31 o 
  -8   7   6        0.00       -1.61      3.73 o 
  -7   7   6        0.48       -0.71      3.65 o 
  -6   7   6        4.98        4.79      3.37 o 
  -5   7   6        3.04       -0.76      3.76 o 
  -4   7   6      153.03      150.23      6.30 o 
  -3   7   6        1.77       -0.82      3.21 o 
  -2   7   6       17.22       15.95      3.05 o 
  -1   7   6      131.31      134.85      5.62 o 
   0   7   6       42.91       36.54      2.94 o 
   1   7   6       12.05       13.77      3.35 o 
   2   7   6        0.03       -2.23      3.32 o 
   3   7   6        1.35        1.61      3.32 o 
   4   7   6        2.03        3.89      3.97 o 
   5   7   6        0.60        2.34      4.46 o 
  -8   8   6       17.58       13.85      4.82 o 
  -7   8   6       20.55       18.97      5.04 o 
  -6   8   6        1.23        2.15      3.46 o 
  -5   8   6        6.83        6.78      4.27 o 
  -4   8   6      462.31      511.43     10.73 o 
  -3   8   6      324.95      341.00      8.63 o 
  -2   8   6      158.43      167.65      6.16 o 
  -1   8   6      154.24      157.90      6.13 o 
   0   8   6       44.89       45.83      3.11 o 
   1   8   6       13.01       10.07      3.67 o 
   2   8   6        0.15        3.78      3.05 o 
   3   8   6        2.07       -3.67      3.67 o 
   4   8   6       36.21       35.47      5.04 o 
   5   8   6        1.45        3.89      4.35 o 
  -8   9   6        1.60        5.55      3.86 o 
  -7   9   6       15.16       14.07      3.95 o 
  -6   9   6      162.73      139.43      7.14 o 
  -5   9   6      461.97      503.41     11.35 o 
  -4   9   6      617.24      680.44     12.64 o 
  -3   9   6      660.91      745.89     12.51 o 
  -2   9   6        2.97        7.38      3.16 o 
  -1   9   6      153.02      152.16      6.19 o 
   0   9   6      191.98      181.39     11.77 o 
   1   9   6       24.86       26.19      3.87 o 
   2   9   6        0.20       -1.96      3.16 o 
   3   9   6       10.17        9.66      3.92 o 
   4   9   6        3.61       -1.09      4.22 o 
  -8  10   6        2.17        3.13      4.35 o 
  -7  10   6       23.73       18.84      5.01 o 
  -6  10   6       53.19       53.94      5.31 o 
  -5  10   6        0.03       -2.07      3.78 o 
  -4  10   6      463.19      476.48     10.94 o 
  -3  10   6       12.84       13.20      3.78 o 
  -2  10   6      243.00      272.27      8.02 o 
  -1  10   6        0.01       -3.05      3.05 o 
   0  10   6        0.31        0.45      2.22 o 
   1  10   6        1.09        3.27      3.35 o 
   2  10   6        3.09        2.69      3.73 o 
   3  10   6       22.78       18.65      4.38 o 
   4  10   6        8.44       12.55      4.35 o 
  -8  11   6        0.05        3.81      4.00 o 
  -7  11   6        6.20       10.75      4.22 o 
  -6  11   6        6.34        7.57      3.92 o 
  -5  11   6        2.02        5.42      3.65 o 
  -4  11   6       62.60       66.12      5.12 o 
  -3  11   6      127.99      132.34      6.43 o 
  -2  11   6        7.42        3.78      3.70 o 
  -1  11   6      173.80      177.08      6.95 o 
   0  11   6       30.14       30.59      6.07 o 
   1  11   6        8.61        5.33      3.65 o 
   2  11   6        4.66        6.04      3.43 o 
   3  11   6        3.25        0.00      3.92 o 
   4  11   6       16.77        5.17      4.60 o 
  -8  12   6        1.92        0.60      4.71 o 
  -7  12   6        5.86       14.37      3.97 o 
  -6  12   6        0.18        0.98      3.76 o 
  -5  12   6        7.01        9.47      3.67 o 
  -4  12   6        7.41        8.85      3.76 o 
  -3  12   6       89.12       92.34      5.69 o 
  -2  12   6      227.03      221.45      7.67 o 
  -1  12   6        2.80        4.60      3.32 o 
   0  12   6       39.96       34.68      3.44 o 
   1  12   6       84.01       84.27      5.91 o 
   2  12   6        8.00        3.62      4.27 o 
   3  12   6        7.07        1.61      4.22 o 
   4  12   6        0.22       -1.47      4.65 o 
  -7  13   6       16.27       25.56      4.87 o 
  -6  13   6        0.35        4.35      3.89 o 
  -5  13   6       11.49       11.08      3.89 o 
  -4  13   6        1.95       -3.32      3.65 o 
  -3  13   6       33.26       35.55      4.57 o 
  -2  13   6      105.07      114.37      6.32 o 
  -1  13   6      125.83      120.47      6.21 o 
   0  13   6       47.54       48.21      3.80 o 
   1  13   6        0.15        0.24      3.57 o 
   2  13   6        8.63        0.24      4.65 o 
   3  13   6       16.60        9.64      4.68 o 
  -7  14   6        5.93        4.95      4.38 o 
  -6  14   6        0.21       -4.30      4.30 o 
  -5  14   6        1.26        8.35      3.46 o 
  -4  14   6       12.31        9.96      4.03 o 
  -3  14   6        7.46        6.45      3.70 o 
  -2  14   6       20.41       20.14      4.44 o 
  -1  14   6       76.84       79.45      5.80 o 
   0  14   6       43.39       43.14      7.81 o 
   1  14   6       42.98       40.78      4.87 o 
   2  14   6       62.28       65.19      6.02 o 
   3  14   6       27.96       34.03      5.85 o 
  -7  15   6        4.17       10.89      4.49 o 
  -6  15   6        2.86       11.65      3.89 o 
  -5  15   6        1.46        2.31      4.11 o 
  -4  15   6        7.68       10.70      3.97 o 
  -3  15   6       38.42       39.99      4.60 o 
  -2  15   6        1.30        1.85      3.84 o 
  -1  15   6        0.00       -1.85      3.81 o 
   0  15   6       57.55       62.03      3.91 o 
   1  15   6       19.82       14.73      4.76 o 
   2  15   6       12.35       10.37      4.87 o 
   3  15   6       10.29       11.59      4.84 o 
  -6  16   6        0.42       -1.44      4.33 o 
  -5  16   6       13.25       16.17      4.27 o 
  -4  16   6        3.39       -0.24      4.33 o 
  -3  16   6       19.52       21.88      4.03 o 
  -2  16   6        8.52       13.83      4.14 o 
  -1  16   6        7.32        4.65      4.38 o 
   0  16   6       24.72       23.78      3.20 o 
   1  16   6       43.17       33.54      6.07 o 
   2  16   6       23.32       36.45      5.55 o 
  -6  17   6        7.06        3.62      4.84 o 
  -5  17   6        2.48        3.67      4.03 o 
  -4  17   6        0.08       -2.67      4.05 o 
  -3  17   6        9.74        2.59      4.52 o 
  -2  17   6       14.80       15.84      4.35 o 
  -1  17   6       49.96       48.98      5.80 o 
   0  17   6       28.75       35.50      3.53 o 
   1  17   6        7.12        9.20      4.90 o 
   2  17   6        0.34       -4.76      5.12 o 
  -5  18   6        2.32       -3.54      4.52 o 
  -4  18   6        0.11        4.79      3.84 o 
  -3  18   6        7.05        8.44      3.95 o 
  -2  18   6       44.43       61.64      5.23 o 
  -1  18   6        2.41        2.45      4.11 o 
   0  18   6        1.22       -0.98      3.01 o 
   1  18   6       19.98       20.44      5.04 o 
  -4  19   6        3.96        2.67      4.05 o 
  -3  19   6        0.42       -1.44      4.33 o 
  -2  19   6        1.50        4.82      4.54 o 
  -1  19   6        0.55        0.87      4.11 o 
   0  19   6        6.75        5.82      3.15 o 
  -3  20   6        1.43        3.32      4.22 o 
  -2  20   6        0.81       -2.39      4.25 o 
  -1  20   6        0.25        3.59      4.22 o 
  -9   1   7       14.37       11.79      4.82 o 
  -8   1   7        0.62        2.61      3.97 o 
  -7   1   7       34.62       35.28      4.76 o 
  -6   1   7       54.81       38.34      4.74 o 
  -5   1   7        0.19        1.69      2.72 o 
  -4   1   7       10.64        8.85      2.97 o 
  -3   1   7       84.52      100.83      5.34 o 
  -2   1   7       29.36       30.93      3.92 o 
  -1   1   7       35.21       39.48      3.92 o 
   0   1   7       66.39       67.59      3.20 o 
   1   1   7        2.58        5.44      3.27 o 
   2   1   7       16.23       13.83      4.33 o 
   3   1   7       43.45       39.31      5.36 o 
   4   1   7        2.59        5.20      4.35 o 
  -9   2   7        0.46       -2.07      4.03 o 
  -8   2   7       30.23       32.15      5.14 o 
  -7   2   7        1.07       -1.17      3.89 o 
  -6   2   7        8.04        3.73      3.89 o 
  -5   2   7        2.20        2.83      3.05 o 
  -4   2   7        8.82        7.16      2.97 o 
  -3   2   7        1.56       -1.50      2.91 o 
  -2   2   7      129.27      132.28      5.72 o 
  -1   2   7       47.46       43.70      4.03 o 
   0   2   7        9.84        5.75      2.34 o 
   1   2   7      272.86      263.33      8.38 o 
   2   2   7       20.96       24.52      4.63 o 
   3   2   7      165.67      147.68      7.63 o 
   4   2   7       58.05       58.13      5.99 o 
  -9   3   7        3.38        5.66      4.27 o 
  -8   3   7       21.37       25.26      4.57 o 
  -7   3   7        0.98        1.42      3.43 o 
  -6   3   7      265.50      258.72      8.79 o 
  -5   3   7        7.62        4.57      3.35 o 
  -4   3   7        0.08        1.22      2.48 o 
  -3   3   7        5.07        5.06      2.88 o 
  -2   3   7       97.34       99.34      4.88 o 
  -1   3   7       16.23       15.24      3.10 o 
   0   3   7       83.34       79.10      3.51 o 
   1   3   7      213.94      204.10      7.91 o 
   2   3   7       54.53       56.34      5.04 o 
   3   3   7        0.50        2.94      3.95 o 
   4   3   7        6.50        4.44      4.44 o 
  -9   4   7        1.97       -4.68      4.68 o 
  -8   4   7       14.41       13.28      4.71 o 
  -7   4   7       51.16       55.82      4.96 o 
  -6   4   7      170.24      169.30      7.50 o 
  -5   4   7       52.61       49.45      4.63 o 
  -4   4   7        1.59       -0.54      3.16 o 
  -3   4   7        0.31        1.39      2.56 o 
  -2   4   7       32.28       30.11      3.54 o 
  -1   4   7       24.09       29.64      3.27 o 
   0   4   7      265.62      264.49     21.42 o 
   1   4   7       36.63       35.12      4.76 o 
   2   4   7        8.47       15.32      3.84 o 
   3   4   7        0.11        4.98      3.57 o 
   4   4   7       23.54       23.82      5.36 o 
  -8   5   7       10.73        3.51      4.38 o 
  -7   5   7        6.18       10.31      3.95 o 
  -6   5   7        8.49        3.89      3.62 o 
  -5   5   7      242.93      245.75      8.30 o 
  -4   5   7       23.71       23.27      3.43 o 
  -3   5   7      104.80       97.39      5.15 o 
  -2   5   7        7.58        6.97      3.02 o 
  -1   5   7      230.84      214.87      7.29 o 
   0   5   7       67.68       65.74      3.46 o 
   1   5   7       80.16       79.29      5.69 o 
   2   5   7        1.04       -3.92      3.92 o 
   3   5   7        1.25       -1.25      3.67 o 
   4   5   7       14.62       32.03      4.55 o 
  -8   6   7        9.40       12.85      4.44 o 
  -7   6   7       22.36       14.43      4.55 o 
  -6   6   7       55.69       53.51      5.31 o 
  -5   6   7       33.84       29.78      5.01 o 
  -4   6   7      101.44      100.97      5.72 o 
  -3   6   7      162.84      186.50      6.79 o 
  -2   6   7      128.04      130.85      5.91 o 
  -1   6   7       84.01       79.00      4.90 o 
   0   6   7      156.92      161.07     17.13 o 
   1   6   7        1.43       -0.63      3.67 o 
   2   6   7        1.45       -4.05      4.05 o 
   3   6   7        0.88        3.59      3.84 o 
   4   6   7        2.85        7.48      4.14 o 
  -8   7   7        3.45        0.27      4.54 o 
  -7   7   7        0.33        1.50      3.73 o 
  -6   7   7        2.86       -2.48      3.51 o 
  -5   7   7     1345.99     1346.05     18.11 o 
  -4   7   7      302.77      328.50      9.18 o 
  -3   7   7       17.57       16.14      4.19 o 
  -2   7   7      167.15      169.68      6.84 o 
  -1   7   7      186.13      187.36      7.04 o 
   0   7   7      311.69      283.18     15.37 o 
   1   7   7       27.84       27.82      4.38 o 
   2   7   7        0.52        0.24      3.59 o 
   3   7   7        0.49        6.01      3.37 o 
   4   7   7        0.49        1.74      4.65 o 
  -8   8   7        0.06        1.99      3.89 o 
  -7   8   7       11.41        8.41      4.57 o 
  -6   8   7        1.93        1.39      3.62 o 
  -5   8   7        4.87       13.83      4.33 o 
  -4   8   7      125.39      145.28      6.79 o 
  -3   8   7       75.90       81.19      5.80 o 
  -2   8   7      114.59      120.50      6.24 o 
  -1   8   7       92.24       81.86      5.34 o 
   0   8   7       62.70       59.10      3.65 o 
   1   8   7        5.78       11.00      3.46 o 
   2   8   7        0.27        0.24      3.70 o 
   3   8   7        0.16        4.27      3.51 o 
   4   8   7        3.26        5.06      4.25 o 
  -8   9   7        0.03        0.30      4.16 o 
  -7   9   7       11.31       14.91      4.33 o 
  -6   9   7        0.34       -0.71      3.70 o 
  -5   9   7       11.62       17.09      4.52 o 
  -4   9   7        0.34       -0.41      4.11 o 
  -3   9   7      356.37      383.07     10.05 o 
  -2   9   7       14.99       17.34      4.11 o 
  -1   9   7        0.54        1.42      2.99 o 
   0   9   7        0.83        3.00      2.26 o 
   1   9   7       32.26       34.90      4.57 o 
   2   9   7        3.18        3.70      3.92 o 
   3   9   7        0.00        0.27      4.19 o 
  -8  10   7        9.29       14.61      4.79 o 
  -7  10   7        1.01       -2.69      3.97 o 
  -6  10   7        1.71       -2.20      4.05 o 
  -5  10   7       26.13       29.48      4.55 o 
  -4  10   7        1.88        7.92      3.86 o 
  -3  10   7       12.66       15.89      3.89 o 
  -2  10   7      100.06       99.00      5.67 o 
  -1  10   7       49.79       55.16      4.76 o 
   0  10   7        3.51        4.85      2.31 o 
   1  10   7       20.81       20.36      4.36 o 
   2  10   7       33.71       42.58      5.17 o 
   3  10   7        0.18        1.96      3.97 o 
  -7  11   7        1.74        9.72      4.11 o 
  -6  11   7        2.81        0.76      4.14 o 
  -5  11   7       51.16       56.93      5.15 o 
  -4  11   7      174.09      188.08      8.07 o 
  -3  11   7        2.15        7.51      3.73 o 
  -2  11   7       22.75       19.63      4.16 o 
  -1  11   7        9.55       12.82      3.65 o 
   0  11   7       41.79       45.57      8.30 o 
   1  11   7        0.04       -3.86      3.86 o 
   2  11   7        1.31        6.59      3.76 o 
   3  11   7        8.97        7.51      4.60 o 
  -7  12   7        0.88        0.00      4.27 o 
  -6  12   7        0.02       -1.58      3.97 o 
  -5  12   7        1.98       -0.98      4.08 o 
  -4  12   7        9.55       11.10      4.27 o 
  -3  12   7       10.17       13.01      4.03 o 
  -2  12   7       19.74       24.69      4.25 o 
  -1  12   7        8.23        5.66      3.51 o 
   0  12   7        1.30        4.84      2.41 o 
   1  12   7        1.52        0.52      4.00 o 
   2  12   7       10.83        4.90      4.84 o 
   3  12   7        2.43        3.57      4.49 o 
  -7  13   7        2.16        6.50      4.57 o 
  -6  13   7        1.54        0.27      4.00 o 
  -5  13   7        6.74        6.34      4.35 o 
  -4  13   7       18.34       25.31      4.60 o 
  -3  13   7        8.29        9.36      4.08 o 
  -2  13   7        5.76        4.65      3.62 o 
  -1  13   7        8.27       11.10      3.70 o 
   0  13   7        1.68       -1.61      2.63 o 
   1  13   7        1.23       -1.58      4.00 o 
   2  13   7        0.98        2.83      4.00 o 
  -6  14   7        2.93        7.92      4.25 o 
  -5  14   7        0.08       -2.37      3.65 o 
  -4  14   7        0.01        4.79      3.57 o 
  -3  14   7        1.90        2.20      3.67 o 
  -2  14   7        7.40        6.07      3.92 o 
  -1  14   7        3.10        3.46      3.89 o 
   0  14   7        5.36        7.39      2.75 o 
   1  14   7       18.46       15.76      5.09 o 
   2  14   7        0.12        4.38      4.33 o 
  -6  15   7       23.96       34.35      5.69 o 
  -5  15   7        7.07        8.27      4.57 o 
  -4  15   7        0.29        2.37      3.95 o 
  -3  15   7        0.70       -0.52      3.95 o 
  -2  15   7       19.10       25.18      4.52 o 
  -1  15   7       16.67       10.83      4.30 o 
   0  15   7        5.12        3.55      3.08 o 
   1  15   7        4.58       -0.27      4.44 o 
   2  15   7        5.65        7.89      4.46 o 
  -5  16   7       10.64       13.23      5.06 o 
  -4  16   7        5.35        9.91      3.81 o 
  -3  16   7       27.05       30.27      5.06 o 
  -2  16   7       33.87       33.29      5.44 o 
  -1  16   7       17.64       15.95      4.95 o 
   0  16   7        2.44        3.32      4.05 o 
   1  16   7        4.73        8.84      4.38 o 
  -5  17   7        7.34        8.71      4.52 o 
  -4  17   7        5.28       18.70      4.03 o 
  -3  17   7        0.01       -4.49      4.49 o 
  -2  17   7        9.33        2.50      4.84 o 
  -1  17   7       10.13       13.58      4.60 o 
   0  17   7        1.39        1.43      6.42 o 
  -4  18   7        0.68       -2.42      4.35 o 
  -3  18   7        0.20       -2.94      4.16 o 
  -2  18   7        1.23       -0.87      3.95 o 
  -1  18   7        0.13        0.60      4.44 o 
  -8   0   8       12.69       20.49      4.90 o 
  -7   0   8      426.27      425.58     12.05 o 
  -6   0   8        0.00        3.40      3.46 o 
  -5   0   8       13.45       10.51      4.08 o 
  -4   0   8       43.45       37.19      4.41 o 
  -3   0   8       61.55       67.05      5.17 o 
  -2   0   8      174.33      150.84      6.74 o 
  -1   0   8      462.31      455.85     10.78 o 
   0   0   8        2.12        7.88      2.39 o 
   1   0   8        6.04        6.15      3.81 o 
   2   0   8      179.31      153.50      7.96 o 
   3   0   8       41.02       43.75      6.04 o 
  -8   1   8       61.30       62.14      5.94 o 
  -7   1   8       38.45       28.23      4.95 o 
  -6   1   8        2.92        3.86      3.89 o 
  -5   1   8       55.65       49.50      4.49 o 
  -4   1   8       76.16       84.92      5.53 o 
  -3   1   8        5.16       -1.36      3.57 o 
  -2   1   8        6.33        8.14      3.27 o 
  -1   1   8       98.01       96.52      5.67 o 
   0   1   8       72.79       71.37      3.70 o 
   1   1   8       37.93       40.02      4.82 o 
   2   1   8       48.27       55.54      5.61 o 
   3   1   8       42.64       41.60      5.42 o 
  -8   2   8        5.21        0.84      4.38 o 
  -7   2   8       11.50       12.30      4.65 o 
  -6   2   8        0.18       -2.50      3.46 o 
  -5   2   8       78.30       78.82      5.15 o 
  -4   2   8        9.70       15.62      3.43 o 
  -3   2   8       73.70       70.54      5.17 o 
  -2   2   8       13.57        4.87      3.57 o 
  -1   2   8       30.63       27.93      3.95 o 
   0   2   8       14.58       14.47      2.86 o 
   1   2   8      103.72      108.56      6.65 o 
   2   2   8       19.79       21.97      4.82 o 
   3   2   8        0.64        6.72      4.71 o 
  -8   3   8        1.21        0.00      3.95 o 
  -7   3   8       24.53       24.28      4.93 o 
  -6   3   8        9.86        6.23      3.76 o 
  -5   3   8        0.87        0.22      3.51 o 
  -4   3   8       76.02       67.66      4.98 o 
  -3   3   8        1.44       -0.41      3.32 o 
  -2   3   8       87.13       69.79      5.15 o 
  -1   3   8        0.92        4.68      3.02 o 
   0   3   8       92.14       83.30      8.06 o 
   1   3   8        2.34       -0.93      3.86 o 
   2   3   8       44.27       34.85      4.74 o 
   3   3   8       42.28       38.66      5.91 o 
  -8   4   8        4.89        1.14      4.52 o 
  -7   4   8       33.00       28.12      4.74 o 
  -6   4   8       34.29       33.59      4.55 o 
  -5   4   8       29.45       30.95      4.11 o 
  -4   4   8        4.74        3.89      3.46 o 
  -3   4   8        0.49       -0.19      3.46 o 
  -2   4   8        6.65        5.39      3.05 o 
  -1   4   8      119.71       95.56      5.67 o 
   0   4   8        1.42        0.86      3.59 o 
   1   4   8       88.99       75.58      5.99 o 
   2   4   8        0.01        0.52      4.00 o 
   3   4   8       24.59       26.78      5.39 o 
  -8   5   8        1.07        0.87      4.25 o 
  -7   5   8        0.23       -1.31      3.59 o 
  -6   5   8       29.21       20.14      4.93 o 
  -5   5   8       23.39       24.66      4.14 o 
  -4   5   8       70.63       59.97      5.26 o 
  -3   5   8        5.79        5.69      3.81 o 
  -2   5   8       39.46       35.20      3.92 o 
  -1   5   8       33.73       34.14      4.17 o 
   0   5   8      133.60      126.88     17.71 o 
   1   5   8       24.52       32.85      4.52 o 
   2   5   8        0.16       -2.10      4.03 o 
   3   5   8        0.59       -3.76      4.41 o 
  -8   6   8        3.67       12.49      4.22 o 
  -7   6   8        8.87        8.95      4.16 o 
  -6   6   8        0.87        1.69      3.78 o 
  -5   6   8      165.21      171.74      7.66 o 
  -4   6   8        8.23        8.52      3.89 o 
  -3   6   8        9.61        5.61      4.00 o 
  -2   6   8        1.17        1.88      3.16 o 
  -1   6   8       92.44       74.88      5.67 o 
   0   6   8       34.51       30.58      5.98 o 
   1   6   8       25.83       25.21      4.49 o 
   2   6   8        2.75        4.25      4.03 o 
   3   6   8        2.52        1.74      4.71 o 
  -8   7   8        1.69        1.77      4.90 o 
  -7   7   8       11.03       12.87      4.35 o 
  -6   7   8        0.24        1.47      3.67 o 
  -5   7   8        1.22        4.14      3.89 o 
  -4   7   8      151.69      166.05      7.52 o 
  -3   7   8        8.50        6.18      3.84 o 
  -2   7   8       15.53       18.13      3.86 o 
  -1   7   8       68.82       66.83      5.42 o 
   0   7   8        0.25       -2.71      2.71 o 
   1   7   8       12.95        1.99      4.52 o 
   2   7   8        0.77        0.54      4.08 o 
   3   7   8        8.83       13.39      4.82 o 
  -8   8   8        1.32        4.82      4.22 o 
  -7   8   8        5.57        6.86      4.41 o 
  -6   8   8       37.74       46.39      5.12 o 
  -5   8   8       17.33       13.91      4.57 o 
  -4   8   8       68.00       84.20      6.40 o 
  -3   8   8        0.85        3.73      4.05 o 
  -2   8   8      195.70      199.50      7.80 o 
  -1   8   8        4.92        4.27      3.40 o 
   0   8   8       18.79       15.99      3.15 o 
   1   8   8       26.79       26.35      4.71 o 
   2   8   8        6.20        6.34      4.63 o 
   3   8   8        0.59        3.65      4.33 o 
  -7   9   8        6.24        5.61      4.79 o 
  -6   9   8        0.99        7.24      4.00 o 
  -5   9   8       97.87      101.79      6.65 o 
  -4   9   8      682.29      750.59     14.77 o 
  -3   9   8      605.72      671.95     14.10 o 
  -2   9   8        0.09        1.14      3.32 o 
  -1   9   8       25.93       23.63      4.36 o 
   0   9   8        6.70        7.78      2.74 o 
   1   9   8       32.12       36.40      4.90 o 
   2   9   8       16.46       22.02      4.63 o 
  -7  10   8        1.93        8.35      4.05 o 
  -6  10   8        2.83        4.52      4.27 o 
  -5  10   8        2.03        2.23      3.78 o 
  -4  10   8       31.20       28.64      5.58 o 
  -3  10   8       21.18       18.65      5.34 o 
  -2  10   8       40.65       42.01      5.25 o 
  -1  10   8       21.81       24.14      4.49 o 
   0  10   8        2.67        2.83      3.51 o 
   1  10   8       43.12       55.35      5.58 o 
   2  10   8        0.83        6.94      4.38 o 
  -7  11   8        1.48        4.44      3.95 o 
  -6  11   8       56.12       51.30      5.55 o 
  -5  11   8        1.46       -4.33      4.33 o 
  -4  11   8       77.28       73.34      6.54 o 
  -3  11   8       24.45       24.63      4.79 o 
  -2  11   8       93.98       95.50      6.54 o 
  -1  11   8        2.12        2.23      3.86 o 
   0  11   8        0.39        1.32      5.31 o 
   1  11   8        0.00        3.29      3.86 o 
   2  11   8       12.83        8.03      4.71 o 
  -6  12   8        6.44       15.00      4.90 o 
  -5  12   8       84.26       92.33      7.19 o 
  -4  12   8        3.79        1.52      4.65 o 
  -3  12   8       80.35       84.94      6.62 o 
  -2  12   8        0.09       -4.00      4.00 o 
  -1  12   8        9.18       10.51      4.06 o 
   0  12   8        6.31        8.08      3.74 o 
   1  12   8        0.62        0.27      4.35 o 
  -6  13   8       13.62       13.47      5.14 o 
  -5  13   8        0.11       -0.27      4.38 o 
  -4  13   8       73.46       79.16      6.35 o 
  -3  13   8        0.33        4.44      3.70 o 
  -2  13   8        5.48        2.86      4.22 o 
  -1  13   8        0.46       -1.85      4.05 o 
   0  13   8        0.70        2.46      3.88 o 
   1  13   8        0.58        5.01      4.11 o 
  -6  14   8        1.25        0.90      4.49 o 
  -5  14   8       46.32       51.62      6.45 o 
  -4  14   8        0.00        4.41      3.92 o 
  -3  14   8       34.79       34.90      5.20 o 
  -2  14   8        2.64        4.60      4.08 o 
  -1  14   8       18.79       32.06      4.84 o 
   0  14   8        2.11        1.52      2.79 o 
  -5  15   8        8.30       10.72      4.84 o 
  -4  15   8       16.31       16.36      4.63 o 
  -3  15   8        2.78        2.53      4.27 o 
  -2  15   8        0.08        8.46      3.78 o 
  -1  15   8        8.66        1.71      4.52 o 
   0  15   8        0.20        3.10      3.88 o 
  -4  16   8        1.53        6.59      3.78 o 
  -3  16   8        5.23       -0.87      4.74 o 
  -2  16   8       19.84       23.49      5.06 o 
  -1  16   8        0.60       -3.59      4.82 o 
  -8   1   9        1.47        4.76      4.54 o 
  -7   1   9       23.76       29.48      5.09 o 
  -6   1   9       54.17       59.90      5.66 o 
  -5   1   9        1.18        0.46      3.89 o 
  -4   1   9        5.45       10.51      3.92 o 
  -3   1   9       40.65       47.24      4.93 o 
  -2   1   9        5.18        4.54      3.73 o 
  -1   1   9        5.88        0.71      4.03 o 
   0   1   9        1.48       -0.62      2.88 o 
   1   1   9        3.97        6.91      3.76 o 
   2   1   9        2.80        5.80      4.46 o 
  -8   2   9        0.54        5.39      4.22 o 
  -7   2   9       18.20       20.01      4.60 o 
  -6   2   9      108.90      110.25      7.00 o 
  -5   2   9       17.42       19.11      4.46 o 
  -4   2   9       36.62       39.07      4.93 o 
  -3   2   9        1.91        4.30      3.81 o 
  -2   2   9       25.95       24.39      4.46 o 
  -1   2   9       15.46       17.91      3.78 o 
   0   2   9       10.05       14.29      2.61 o 
   1   2   9        7.47        6.94      4.35 o 
   2   2   9       19.35       19.52      5.14 o 
  -8   3   9       14.62       15.38      4.82 o 
  -7   3   9        2.44        4.41      4.30 o 
  -6   3   9      115.16      110.58      7.27 o 
  -5   3   9       14.16       12.30      4.11 o 
  -4   3   9       14.81       12.28      4.08 o 
  -3   3   9       80.13       69.59      5.91 o 
  -2   3   9       46.88       45.55      5.01 o 
  -1   3   9        1.52        3.57      3.40 o 
   0   3   9        8.29        5.39      3.25 o 
   1   3   9        0.06       -2.42      3.97 o 
   2   3   9        0.26       -0.87      4.41 o 
  -7   4   9        3.10       -4.16      4.16 o 
  -6   4   9        0.82       -2.59      4.03 o 
  -5   4   9        3.46        2.91      4.05 o 
  -4   4   9       57.36       54.65      5.50 o 
  -3   4   9       26.26       25.86      4.68 o 
  -2   4   9       98.88       83.60      5.97 o 
  -1   4   9        2.11       -0.73      3.76 o 
   0   4   9        0.12       -0.84      5.20 o 
   1   4   9        3.90        2.72      3.81 o 
   2   4   9        2.42        6.50      4.00 o 
  -7   5   9       11.73       11.84      4.63 o 
  -6   5   9        9.91        6.29      4.00 o 
  -5   5   9        6.38       16.06      3.67 o 
  -4   5   9        1.92        8.33      3.73 o 
  -3   5   9       58.60       50.40      5.17 o 
  -2   5   9       25.23       20.55      4.11 o 
  -1   5   9        2.87        0.49      3.70 o 
   0   5   9       22.19       23.44      3.01 o 
   1   5   9        0.46       -3.02      4.00 o 
   2   5   9        0.61       -3.89      4.57 o 
  -7   6   9        0.33       -0.87      4.35 o 
  -6   6   9        1.20       -0.79      3.84 o 
  -5   6   9        5.80        2.78      4.11 o 
  -4   6   9        5.16        3.16      4.19 o 
  -3   6   9        4.68        4.54      4.38 o 
  -2   6   9        2.51        1.20      3.67 o 
  -1   6   9      120.49      113.23      6.27 o 
   0   6   9        4.22        3.07      2.90 o 
   1   6   9        0.06       -4.44      4.44 o 
   2   6   9        0.45        1.22      4.63 o 
  -7   7   9       11.49        9.91      4.38 o 
  -6   7   9        0.40       -1.90      3.51 o 
  -5   7   9        7.73        6.15      3.67 o 
  -4   7   9      173.93      193.95      8.42 o 
  -3   7   9      216.80      239.06      9.44 o 
  -2   7   9      125.02      126.89      7.19 o 
  -1   7   9        5.40        7.35      4.00 o 
   0   7   9       64.12       59.72      5.06 o 
   1   7   9        0.01       -4.60      4.60 o 
  -7   8   9        1.04        3.86      4.60 o 
  -6   8   9        2.30        0.00      4.41 o 
  -5   8   9        5.80        7.35      4.25 o 
  -4   8   9        0.30        3.29      4.38 o 
  -3   8   9       33.99       46.69      5.72 o 
  -2   8   9        0.06        9.55      3.70 o 
  -1   8   9       24.95       24.85      4.49 o 
   0   8   9        3.15        7.41      2.77 o 
   1   8   9        6.49       14.23      4.79 o 
  -7   9   9        3.32       -5.17      5.17 o 
  -6   9   9        1.39       -3.97      4.03 o 
  -5   9   9       23.21       24.74      4.90 o 
  -4   9   9       30.22       46.25      6.07 o 
  -3   9   9        1.04       -2.04      5.12 o 
  -2   9   9        8.80        4.65      4.52 o 
  -1   9   9       40.35       44.08      5.23 o 
   0   9   9        4.13        3.55      5.16 o 
   1   9   9        3.16        9.50      4.74 o 
  -6  10   9       10.64       16.87      4.76 o 
  -5  10   9       19.45       30.10      5.33 o 
  -4  10   9        0.00        5.88      4.03 o 
  -3  10   9       24.04       27.68      5.09 o 
  -2  10   9       62.90       65.84      6.37 o 
  -1  10   9       10.54        4.63      4.46 o 
   0  10   9       20.74       27.40      3.49 o 
  -6  11   9        3.89       -0.30      4.38 o 
  -5  11   9        8.68        6.53      4.65 o 
  -4  11   9      103.01      115.68      7.68 o 
  -3  11   9        6.05        8.68      4.38 o 
  -2  11   9        7.03        5.74      3.81 o 
  -1  11   9       12.37       10.67      3.73 o 
   0  11   9        4.20        4.10      2.96 o 
  -5  12   9        0.24        0.60      4.19 o 
  -4  12   9       16.22       21.01      4.98 o 
  -3  12   9        9.00       10.10      4.95 o 
  -2  12   9        1.42        3.67      3.59 o 
  -1  12   9        1.10       -0.30      4.30 o 
   0  12   9        4.31        3.02      2.87 o 
  -5  13   9        6.72       13.01      4.46 o 
  -4  13   9        3.84        7.65      4.03 o 
  -3  13   9        4.96        9.58      4.79 o 
  -2  13   9       13.74       13.15      4.82 o 
  -1  13   9        0.60       -2.99      4.60 o 
  -3  14   9       33.82       25.53      5.88 o 
  -2  14   9        6.48        6.34      4.82 o 
  -7   0  10        4.38        6.59      4.44 o 
  -6   0  10        4.23        3.95      4.54 o 
  -5   0  10       23.84       29.78      5.06 o 
  -4   0  10      133.69      139.04      7.82 o 
  -3   0  10        3.60       10.89      4.25 o 
  -2   0  10       63.36       70.74      6.04 o 
  -1   0  10        6.24        3.27      3.95 o 
   0   0  10       14.84       18.26      4.59 o 
  -7   1  10        0.46        5.09      4.33 o 
  -6   1  10       42.41       34.08      5.91 o 
  -5   1  10       94.97      105.16      6.86 o 
  -4   1  10        0.73        2.61      4.33 o 
  -3   1  10       67.88       60.23      6.02 o 
  -2   1  10       25.51       28.17      4.82 o 
  -1   1  10       42.29       29.70      5.34 o 
   0   1  10       32.68       28.82      3.88 o 
  -7   2  10        5.92       10.23      4.46 o 
  -6   2  10        5.21       13.28      4.08 o 
  -5   2  10       15.21       24.01      4.38 o 
  -4   2  10       28.69       30.19      5.20 o 
  -3   2  10        0.36       -4.41      4.41 o 
  -2   2  10       31.28       17.45      4.98 o 
  -1   2  10        0.04        1.90      3.92 o 
   0   2  10        5.33        0.59      3.30 o 
  -7   3  10        2.73        5.44      4.76 o 
  -6   3  10       20.13       31.30      4.90 o 
  -5   3  10       10.00        8.98      4.68 o 
  -4   3  10       24.36       24.06      5.14 o 
  -3   3  10        0.62        6.04      4.11 o 
  -2   3  10        5.71        6.12      4.16 o 
  -1   3  10       22.58       19.27      4.71 o 
   0   3  10        0.01       -2.98      2.98 o 
  -6   4  10        7.08        1.44      4.82 o 
  -5   4  10       41.61       42.01      5.53 o 
  -4   4  10       23.93       33.13      5.31 o 
  -3   4  10        4.19        3.97      4.19 o 
  -2   4  10        5.59        2.97      4.54 o 
  -1   4  10        7.73        3.05      4.30 o 
   0   4  10       12.25        7.83      3.51 o 
  -6   5  10       18.18       18.89      4.82 o 
  -5   5  10        0.65       -2.23      3.89 o 
  -4   5  10        1.03        2.18      4.27 o 
  -3   5  10        5.93       -1.09      4.25 o 
  -2   5  10        0.43       -1.36      4.08 o 
  -1   5  10        0.60        5.06      3.70 o 
   0   5  10        0.69       -4.01      6.65 o 
  -6   6  10        0.77       -3.24      4.52 o 
  -5   6  10       12.79       10.45      4.60 o 
  -4   6  10       15.28       12.63      4.90 o 
  -3   6  10        2.99       -4.35      4.41 o 
  -2   6  10       12.92        9.12      4.30 o 
  -1   6  10       18.34       12.00      4.65 o 
   0   6  10        2.73        7.17      3.07 o 
  -6   7  10        2.87        5.99      3.92 o 
  -5   7  10       10.92       10.91      4.41 o 
  -4   7  10        5.60        6.45      4.63 o 
  -3   7  10       41.58       37.81      5.80 o 
  -2   7  10       16.98       10.15      4.98 o 
  -1   7  10        0.33       -1.74      3.76 o 
  -5   8  10       12.30       19.62      4.82 o 
  -4   8  10        0.15       -4.00      5.03 o 
  -3   8  10       20.18       25.83      5.53 o 
  -2   8  10        9.64       10.07      4.82 o 
  -1   8  10        8.53        5.03      4.46 o 
  -5   9  10       25.09        8.38      5.47 o 
  -4   9  10       66.73       59.31      7.08 o 
  -3   9  10      185.98      184.29      9.51 o 
  -2   9  10       81.97       73.80      6.94 o 
  -1   9  10       18.12       24.82      5.17 o 
  -4  10  10        2.02        0.90      4.90 o 
  -3  10  10        2.56        6.53      4.98 o 
  -2  10  10        1.29        2.72      4.46 o 
  -5   1  11       13.69       11.51      5.69 o 
  -4   1  11        0.73        7.16      4.79 o 
  -3   1  11        7.77        9.23      5.28 o 
  -2   1  11        1.80        5.44      4.19 o 
  -4   2  11        1.26        8.95      4.52 o 
  -3   2  11        5.21       -4.49      5.09 o 
  -4   3  11        5.70        6.91      4.82 o 
  -3   3  11        0.68        0.30      4.30 o 
  -4   4  11        0.01        3.35      4.63 o 
  -3   4  11        3.96        1.82      4.63 o 
                                                 
